# Supplementary material for: Manifestations and Outcomes of Intracerebral Hemorrhage During the COVID-19 Pandemic in China: Multicenter, Longitudinal Cohort Study
Source: JMIR Public Health Surveill. 2023 Dec 13;9:e34386. doi: 10.2196/34386 (PMC10720699; doi:10.2196/34386)
Supplement: Multimedia Appendix 1 [file publichealth_v9i1e34386_app1.xlsx]

## Sheet: data
Different time groups	1 month mRS	1-m death	1-m mRS 0-3	Pulmonary infection	In-hospital death	3-m mRS	3-m mRS 0-3	3-m death	Duration from onset to admission(h)	Vehicle to hospital	Diastolic-BP on admission	Systolic‐BP on admission	NIHSS on admission	Gender	Hospitalization length	Residence	Location of hematoma	Age(y)	Age＜60	Hypertension	Pre ACEI/ARB usage	Anti-hypertension	IVH	Hematoma volume(ml)	ICU treatment	Ischemic stroke	Ischemic heart disease	Diabetes	Smoke history	Alcohol history	GCS on admission	SMASH-U classification	Fasting blood glucose	Surgical intervention
1	0	1	2	0	0	0	2	1	96	1	119	164	0	1	9	2	2	51	1	2	1	1	0	0.2	1	1	1	1	2	2	15	5	5.85	1
1	0	1	2	0	0	0	2	1	1	1	69	169	0	0	9	99	2	83	2	2	1	1	0	0.14	2	1	2	1	1	1	15	5	5	1
1	2	1	2	0	0	2	2	1	1.5	0	118	198	5	0	8	2	2	62	2	2	1	1	0	0.146	2	1	1	1	1	1	15	5	7.48	1
1	1	1	2	0	0	1	2	1	14	0	80	135	2	1	12	1	2	52	1	1	1	1	0	0.18	1	1	1	1	2	1	15	6	6.2	1
1	1	1	2	0	0	1	2	1	10	1	120	160	3	1	13	1	2	53	1	2	1	1	0	0.2	1	1	1	1	1	1	15	5	6.5	1
1	1	1	2	0	0	1	2	1	48	0	91	157	5	1	1	2	2	57	1	2	1	1	0	0.2	1	1	1	1	2	2	15	5	NA	1
1	0	1	2	0	0	0	2	1	5	0	105	148	0	1	4	1	2	33	1	1	1	1	0	0.2	1	1	1	1	2	2	15	6	10.36	1
1	2	1	2	0	0	1	2	1	8	0	81	131	0	1	12	2	1	40	1	2	1	1	0	0.28	1	1	2	1	2	1	15	6	4.44	1
1	1	1	2	0	0	1	2	1	2	1	118	211	7	0	21	1	2	50	1	1	1	1	0	0.3	2	1	1	1	1	1	8	6	11.03	1
1	2	1	2	1	0	2	2	1	2	1	115	170	4	1	13	1	1	44	1	2	1	2	0	0.336	2	1	1	1	1	1	7	6	5.02	1
1	0	1	2	0	0	0	2	1	2	0	100	180	3	1	18	1	2	71	2	2	1	2	0	0.4	1	1	1	2	1	1	15	5	13.8	1
1	4	1	1	0	0	4	1	1	2	0	100	170	6	1	3	1	2	58	1	2	1	1	0	0.4	1	2	1	2	1	1	15	5	9.6	1
1	4	1	1	0	0	4	1	1	4	1	90	140	1	0	18	1	2	76	2	1	1	1	0	0.4	1	1	1	1	1	1	15	6	NA	1
1	6	2	1	0	0	6	1	2	9	1	78	168	NA	1	9	1	1	83	2	1	1	1	0	0.45	2	1	1	1	1	1	NA	4	8.43	1
1	2	1	2	0	0	1	2	1	46	0	104	175	2	1	11	2	2	72	2	2	1	2	0	0.45	1	2	1	1	2	2	15	5	5.05	1
1	1	1	2	0	0	0	2	1	4	1	92	135	1	1	11	1	1	28	1	1	1	1	0	0.5	1	1	1	1	1	1	15	2	8.4	1
1	4	1	1	0	0	3	2	1	4	1	200	200	2	1	8	2	1	66	2	2	1	1	0	0.5	2	1	1	1	2	2	15	4	5.06	2
1	0	1	2	0	0	0	2	1	6	1	69	139	10	1	12	1	2	72	2	2	1	2	0	0.5	2	1	1	1	2	1	15	5	4.92	1
1	2	1	2	0	0	2	2	1	2	1	120	200	2	0	11	1	2	55	1	2	1	1	0	0.5	1	1	1	1	1	1	15	5	5.93	1
1	2	1	2	0	0	2	2	1	15	1	62	116	25	1	9	2	2	57	1	2	1	2	0	0.5	1	2	1	2	2	2	5	5	3.39	1
1	1	1	2	0	0	1	2	1	24	0	120	154	NA	1	16	1	2	54	1	2	2	2	0	0.5	1	1	1	1	2	1	NA	5	NA	1
1	1	1	2	0	0	1	2	1	24	0	70	140	NA	0	14	2	2	72	2	2	1	1	0	0.5	1	1	1	1	1	1	NA	5	5.26	1
1	3	1	2	0	0	3	2	1	24	0	90	140	1	1	21	2	2	76	2	1	1	1	0	0.5	2	1	1	1	2	2	15	6	5.6	1
1	1	1	2	0	0	1	2	1	28	0	114	188	1	1	11	2	2	48	1	2	1	1	0	0.54	1	1	1	1	1	1	15	5	4.7	1
1	4	1	1	0	0	6	1	2	2	1	110	210	6	1	13	1	2	44	1	2	1	1	0	0.58	1	1	1	1	2	2	12	5	5.35	1
1	2	1	2	0	0	2	2	1	168	0	98	145	3	1	9	2	2	52	1	2	1	2	0	0.6	1	1	1	1	1	2	15	1	NA	1
1	0	1	2	0	0	0	2	1	24	0	110	180	1	1	14	1	2	54	1	2	1	1	0	0.6	1	1	1	1	1	1	15	5	7	1
1	4	1	1	1	0	3	2	1	24	1	108	167	1	1	18	1	2	82	2	2	1	1	0	0.6	1	1	1	1	1	1	15	5	5.67	1
1	3	1	2	0	0	3	2	1	48	1	117	194	18	1	10	2	2	39	1	1	1	1	0	0.6	1	1	1	1	2	2	12	6	5.38	1
1	4	1	1	0	0	4	1	1	4	1	85	147	NA	1	11	2	1	87	2	1	1	1	0	0.7	2	1	1	1	1	1	NA	4	9.1	1
1	4	1	1	0	0	4	1	1	48	1	107	200	8	1	10	1	2	73	2	1	1	1	0	0.7	1	1	1	1	1	1	14	6	7.51	1
1	3	1	2	0	0	3	2	1	3	0	85	145	6	1	15	2	2	57	1	1	1	1	0	0.72	2	1	1	1	2	2	13	6	6.66	1
1	1	1	2	0	0	1	2	1	72	0	90	140	7	1	16	2	2	64	2	1	1	1	0	0.72	2	1	1	1	1	1	12	6	7.55	1
1	1	1	2	0	0	1	2	1	6.5	0	91	145	3	1	10	2	2	60	2	2	1	1	0	0.75	2	1	1	1	2	1	15	5	NA	1
1	2	1	2	0	0	1	2	1	7	1	90	160	3	1	16	1	2	83	2	2	2	2	0	0.8	1	1	1	1	2	1	15	5	NA	1
1	4	1	1	0	0	3	2	1	6	1	120	160	10	1	11	1	2	46	1	2	1	1	0	0.8	1	1	1	1	2	1	15	5	6	1
1	4	1	1	0	0	2	2	1	2	0	105	155	7	0	7	1	2	66	2	2	1	1	0	0.8	1	2	2	1	1	1	15	5	4.18	1
1	2	1	2	0	0	2	2	1	13	1	60	136	5	0	8	2	2	69	2	2	1	1	0	0.82	1	1	1	1	1	1	15	5	6.28	1
1	3	1	2	0	0	1	2	1	10	0	98	168	1	1	9	2	2	67	2	2	1	1	0	0.85	1	2	1	2	2	1	15	5	4.69	1
1	2	1	2	0	0	0	2	1	1	0	110	166	5	0	16	1	2	60	2	2	1	2	0	0.86	2	1	1	1	1	1	15	5	6.01	1
1	1	1	2	0	0	1	2	1	24	1	94	179	2	1	9	2	2	66	2	2	1	1	0	0.864	2	2	1	2	1	1	14	5	11.45	1
1	2	1	2	0	0	2	2	1	2	0	110	188	4	1	7	1	2	50	1	2	1	1	0	0.9	2	1	1	1	2	2	15	5	5.63	1
1	5	1	1	1	0	5	1	1	13	1	94	156	35	1	65	2	2	63	2	2	1	2	0	1	2	2	1	1	2	1	9	5	7.13	1
1	4	1	1	0	0	2	2	1	1	1	61	175	2	0	28	2	2	85	2	2	1	1	0	1	1	1	1	1	1	1	15	5	5.23	1
1	1	1	2	0	0	1	2	1	48	0	100	150	0	1	20	1	2	60	2	2	1	1	0	1	1	1	1	1	1	1	15	5	6.7	1
1	1	1	2	0	0	1	2	1	48	0	76	119	0	1	8	2	2	61	2	2	1	1	0	1	1	1	1	2	2	1	15	5	10.9	1
1	2	1	2	0	0	1	2	1	2	0	106	195	4	1	10	2	2	66	2	2	1	1	0	1	1	1	1	2	2	1	15	5	9.84	1
1	2	1	2	0	0	2	2	1	16	0	80	135	4	1	NA	1	2	53	1	2	1	1	0	1	1	1	1	1	1	1	15	5	NA	NA
1	4	1	1	0	0	3	2	1	138	0	107	169	3	1	13	1	2	61	2	2	1	1	0	1	1	1	1	1	1	2	15	5	4.39	1
1	0	1	1	0	0	0	2	1	4	0	75	164	0	1	11	2	2	66	2	2	1	2	0	1	2	1	1	1	1	1	15	5	6	1
1	0	1	2	0	0	0	2	1	30	1	105	189	1	1	12	2	2	84	2	2	1	1	0	1	1	1	1	1	1	1	15	5	4.71	1
1	3	1	2	0	0	6	1	2	3	1	75	141	3	1	15	2	2	67	2	2	1	1	0	1	1	1	1	1	1	1	15	5	5.8	1
1	0	1	2	0	0	0	2	1	6	1	89	178	0	0	6	1	2	69	2	2	1	1	0	1	2	2	1	1	1	1	15	5	9.26	1
1	3	1	2	0	0	3	2	1	2	0	80	140	2	0	11	1	2	55	1	2	1	2	0	1	1	1	1	1	1	1	15	5	5.69	1
1	3	1	2	0	0	2	2	1	9	2	90	160	4	1	13	1	2	75	2	2	1	2	0	1	1	1	1	1	1	1	15	5	6.37	1
1	4	1	1	0	0	4	1	1	12	1	113	186	11	0	21	1	2	58	1	2	1	1	0	1	1	1	1	1	1	1	13	5	5.62	1
1	3	1	2	0	0	3	2	1	7	1	90	180	7	1	21	1	2	55	1	2	1	1	0	1	1	1	1	1	2	2	13	5	9.13	1
1	3	1	2	0	0	1	2	1	4	1	108	163	35	0	9	1	2	74	2	2	1	1	0	1	1	1	1	1	1	1	5	5	5.18	1
1	1	1	2	0	0	1	2	1	5	1	60	100	0	1	14	1	2	65	2	2	1	1	0	1	1	1	1	1	2	2	15	5	4.46	1
1	1	1	2	0	0	1	2	1	120	0	90	160	0	1	4	1	2	72	2	2	1	1	0	1	1	1	1	1	2	1	15	5	5.71	1
1	2	1	2	0	0	2	2	1	5	0	94	168	0	1	10	2	2	70	2	2	1	2	0	1	1	1	1	2	2	1	15	5	5.42	1
1	1	1	2	0	0	1	2	1	7	0	110	190	NA	1	17	1	2	47	1	2	1	1	0	1	1	1	1	1	1	1	15	5	5.89	1
1	1	1	2	0	0	1	2	1	3	1	103	158	5	0	16	1	2	49	1	2	1	1	0	1	1	2	1	1	1	1	13	5	8.9	1
1	0	1	2	0	0	0	2	1	120	0	104	193	1	1	10	1	2	82	2	2	1	1	0	1	2	1	1	2	2	2	15	5	5.6	1
1	1	1	2	0	0	1	2	1	6	0	111	152	0	1	21	1	2	75	2	2	1	1	0	1	2	1	1	1	2	1	NA	5	4.19	1
1	3	1	2	1	0	3	2	1	7	1	110	196	6	1	13	2	2	70	2	2	1	1	0	1	1	9	9	1	2	1	14	5	5.24	1
1	2	1	2	0	0	1	2	1	2	0	65	139	5	0	9	2	2	46	1	1	1	1	0	1	1	1	1	1	1	1	14	6	6.9	1
1	1	1	2	0	0	1	2	1	6	0	77	123	10	0	7	1	2	62	2	1	1	1	0	1	1	1	1	1	1	1	14	6	6.58	1
1	3	1	2	0	0	2	2	1	2.5	0	97	159	8	0	12	1	2	51	1	1	1	1	0	1	1	1	1	1	1	1	15	6	5.55	1
1	1	1	2	0	0	0	2	1	48	0	88	175	3	0	8	1	2	65	2	1	1	1	0	1	1	1	1	1	1	1	15	6	4.91	1
1	4	1	1	0	0	4	1	1	11	1	80	130	16	1	19	1	2	63	2	1	1	1	0	1	1	1	1	1	2	1	9	6	6.6	2
1	3	1	2	0	0	3	2	1	14	1	86	150	11	0	12	1	1	51	1	2	1	1	0	1	2	1	1	1	1	1	11	6	6.04	2
1	0	1	2	0	0	0	2	1	4	0	107	166	0	1	10	1	2	78	2	1	1	1	0	1	1	1	1	1	1	1	15	6	5.9	1
1	1	1	2	0	0	1	2	1	168	0	90	185	0	1	8	1	2	82	2	2	1	2	0	1.02	1	1	1	1	2	1	15	5	4.18	1
1	1	1	2	0	0	0	2	1	0	0	89	153	28	1	19	1	2	60	2	2	1	2	0	1.08	1	1	1	2	1	1	8	5	6.95	1
1	4	1	1	0	0	4	1	1	3.5	1	67	129	2	1	13	2	2	86	2	2	1	1	0	1.1	2	1	1	1	2	1	15	5	5.75	1
1	4	1	1	1	0	2	2	1	2	0	110	170	6	1	16	2	2	60	2	2	1	1	0	1.1	1	1	1	2	2	2	15	5	6.01	1
1	1	1	2	0	0	1	2	1	96	1	104	171	1	0	14	1	2	58	1	2	1	1	0	1.1	2	1	1	1	1	1	15	5	5.91	1
1	0	1	2	0	0	1	2	1	1	0	105	209	4	1	11	1	2	73	2	2	1	2	0	1.15	2	1	1	1	2	2	15	5	5.32	1
1	1	1	2	0	0	1	2	1	7	1	100	200	4	0	10	1	2	66	2	2	1	1	0	1.2	1	1	1	1	1	1	15	5	5.9	1
1	1	1	2	0	0	1	2	1	1.5	0	80	130	0	1	16	2	2	61	2	2	1	1	0	1.2	1	2	1	1	1	1	15	5	8.18	1
1	5	1	1	1	0	5	1	1	10	1	95	165	10	1	28	1	2	62	2	2	1	1	0	1.2	2	1	1	1	2	2	11	5	6.71	1
1	4	1	1	0	0	3	2	1	6	0	75	118	10	1	20	1	2	74	2	2	1	1	0	1.2	1	1	1	1	2	2	13	5	6.29	1
1	1	1	2	0	0	2	2	1	6	0	90	160	0	1	7	2	2	50	1	2	1	1	0	1.2	1	1	1	1	2	2	15	5	4.29	1
1	2	1	2	0	0	1	2	1	49	0	100	180	3	1	9	1	2	72	2	1	1	1	0	1.2	1	1	1	1	1	1	15	6	7.8	1
1	0	1	2	0	0	0	2	1	3	0	135	190	2	1	18	2	2	33	1	1	1	1	0	1.2	1	1	1	1	1	1	15	6	6.8	1
1	1	1	2	0	0	1	2	1	8	0	79	138	7	0	8	1	1	60	2	2	1	1	0	1.3	1	1	1	1	2	1	15	4	6.22	1
1	1	1	2	0	0	1	2	1	96	0	100	173	4	1	7	1	2	54	1	2	1	1	0	1.3	1	1	1	1	1	1	15	5	4.91	1
1	0	1	2	0	0	0	2	1	1	1	90	150	3	1	9	2	2	56	1	1	1	1	0	1.3	1	1	1	1	1	2	15	6	5.8	1
1	1	1	2	0	0	1	2	1	24	0	80	140	1	1	11	1	2	72	2	1	1	1	0	1.3	1	1	1	1	2	2	15	6	4.49	1
1	1	1	2	0	0	1	2	1	7	1	90	150	3	1	0	2	2	51	1	1	1	1	0	1.3	1	1	1	1	1	1	15	6	NA	NA
1	3	1	2	0	0	2	2	1	46	1	83	136	4	1	7	2	2	69	2	1	1	1	0	1.4	1	1	1	1	2	1	15	6	4.29	1
1	1	1	2	0	0	1	2	1	3	1	95	130	0	1	7	2	2	30	1	1	1	1	0	1.456	1	1	1	1	1	1	15	6	4.77	1
1	4	1	1	0	0	3	2	1	1.5	0	81	157	11	0	25	2	2	69	2	2	1	2	0	1.5	1	1	1	1	1	1	10	5	7.56	2
1	4	1	1	0	0	4	1	1	3	0	80	160	14	0	19	1	2	78	2	2	1	1	0	1.5	1	1	2	1	1	1	14	5	6.1	1
1	1	1	2	0	0	0	2	1	24	0	120	157	1	0	6	2	2	47	1	2	2	2	0	1.5	1	1	1	1	1	1	15	5	6.4	1
1	1	1	2	0	0	1	2	1	72	0	110	165	2	1	8	2	2	51	1	2	1	1	0	1.5	1	1	1	1	2	2	15	5	3.05	1
1	3	1	2	0	0	2	2	1	1	1	78	120	2	1	14	2	2	58	1	2	1	1	0	1.5	1	1	1	1	2	2	15	5	7.48	1
1	1	1	2	0	0	1	2	1	46	0	73	123	4	0	11	2	2	67	2	2	1	2	0	1.5	1	2	1	1	1	1	15	5	4.55	1
1	1	1	2	0	0	0	2	1	0.5	1	101	157	3	1	11	2	2	50	1	2	1	2	0	1.5	2	1	1	1	1	1	15	5	4.39	1
1	2	1	2	0	0	2	2	1	48	0	110	160	5	0	13	1	2	65	2	1	1	1	0	1.5	1	1	1	1	1	1	15	6	8.2	1
1	4	1	1	0	0	4	1	1	72	1	80	130	13	1	20	1	2	78	2	1	1	1	0	1.5	1	1	1	1	2	1	14	6	4.5	1
1	2	1	2	0	0	2	2	1	1	1	70	110	6	0	7	1	2	62	2	1	1	1	0	1.5	1	1	1	1	1	1	14	6	6.7	1
1	4	1	1	0	0	4	1	1	0	0	85	154	0	1	11	2	2	69	2	1	1	1	0	1.5	1	2	1	2	1	1	15	6	9.56	1
1	1	1	2	0	0	1	2	1	5	0	85	135	3	0	8	99	2	50	1	NA	1	1	0	1.5	1	1	1	2	1	1	15	6	9.39	1
1	1	1	2	0	0	1	2	1	12	0	87	168	6	1	14	1	2	65	2	2	1	1	0	1.6	2	1	1	1	2	2	15	5	5.23	1
1	0	1	2	0	0	1	2	1	2	1	96	167	8	1	12	2	2	73	2	2	1	2	0	1.6	1	2	1	1	2	2	14	5	5.9	1
1	3	1	2	0	0	2	2	1	5.5	0	94	187	4	1	12	2	2	48	1	2	1	1	0	1.6	1	1	2	1	2	2	14	5	NA	1
1	1	1	2	0	0	0	2	1	2	0	77	150	3	1	19	1	2	59	1	1	1	1	0	1.6	1	1	1	1	2	1	15	6	4.8	1
1	4	1	1	0	0	5	1	1	2	1	95	190	8	1	9	2	1	71	2	2	1	1	0	1.76	2	1	1	1	2	1	15	4	5.69	1
1	5	1	1	0	0	5	1	1	3	1	95	198	12	0	8	1	2	84	2	1	1	1	0	1.76	2	1	1	9	1	1	12	6	6.61	1
1	1	1	2	0	0	1	2	1	13	0	80	140	7	0	11	2	2	55	1	2	1	1	0	1.8	1	1	1	1	1	1	15	5	4.69	1
1	1	1	2	0	0	1	2	1	24	0	113	187	2	1	7	2	2	56	1	2	1	2	0	1.8	1	1	1	1	1	1	15	5	5.55	1
1	2	1	2	0	0	1	2	1	6	1	85	120	3	0	10	2	2	56	1	2	1	1	0	1.8	1	2	1	1	1	1	14	5	4.29	1
1	1	1	2	0	0	0	2	1	24	0	117	192	0	1	26	1	2	57	1	2	1	1	0	1.8	2	1	1	1	1	1	15	5	4.84	1
1	1	1	2	0	0	1	2	1	48	0	100	150	2	0	12	1	2	57	1	1	1	1	0	1.8	1	1	1	1	1	1	15	6	7.3	1
1	0	1	2	0	0	0	2	1	4	1	83	171	4	0	22	1	2	63	2	1	1	1	0	1.8	2	1	1	1	1	1	15	6	6.44	1
1	0	1	2	0	0	0	2	1	72	0	110	160	1	0	6	1	2	52	1	1	1	1	0	1.8	1	1	1	1	1	1	15	6	5.37	1
1	4	1	1	0	0	3	2	1	24	1	80	150	8	1	15	1	2	61	2	1	1	1	0	1.9	1	1	1	1	2	2	13	6	NA	2
1	0	1	2	0	0	0	2	1	3	0	88	141	0	1	14	2	2	64	2	2	1	2	0	1.96	2	1	1	1	2	2	15	5	5.14	1
1	2	1	2	0	0	1	2	1	36	1	97	161	2	0	27	1	2	64	2	2	1	2	0	1.98	2	2	1	1	1	1	15	5	5.85	1
1	3	1	2	0	0	1	2	1	22	1	92	177	7	0	13	1	2	47	1	2	1	2	0	1.98	1	1	9	1	1	1	14	5	4.52	1
1	2	1	2	0	0	1	2	1	24	0	100	150	2	1	7	1	2	69	2	2	1	1	0	2	1	2	1	1	1	1	15	0	NA	1
1	4	1	1	0	0	4	1	1	24	0	116	177	8	0	11	2	1	83	2	2	1	1	0	2	1	1	1	1	1	1	10	0	6.95	1
1	5	1	1	0	0	5	1	1	72	0	95	147	8	1	14	1	2	74	2	2	1	1	0	2	NA	2	1	2	2	1	15	4	5.78	1
1	3	1	2	0	0	3	2	1	120	0	107	180	2	1	21	1	2	85	2	2	1	1	0	2	2	1	1	1	1	2	15	4	5.27	1
1	3	1	2	0	0	2	2	1	3	0	115	173	12	1	17	1	2	54	1	2	1	1	0	2	1	1	1	1	1	1	15	5	6.27	1
1	2	1	2	0	0	1	2	1	4.5	1	102	206	15	1	23	1	2	50	1	2	1	1	0	2	1	1	1	1	2	2	12	5	NA	2
1	3	1	2	0	0	2	2	1	7	0	90	150	11	1	13	1	2	62	2	2	1	2	0	2	1	1	1	1	1	1	14	5	6.06	1
1	4	1	1	0	0	4	1	1	16	1	100	170	5	0	16	1	2	77	2	2	1	1	0	2	1	1	1	1	1	1	15	5	10	1
1	1	1	2	0	0	1	2	1	12	1	80	160	0	1	14	1	2	28	1	2	1	1	0	2	2	1	1	1	2	1	15	5	6.33	1
1	2	1	2	0	0	1	2	1	2	1	104	201	4	1	25	1	2	78	2	2	1	1	0	2	1	1	1	1	1	1	15	5	6.48	1
1	1	1	2	0	0	3	2	1	6	2	96	180	6	0	8	1	2	63	2	2	1	2	0	2	1	1	1	1	1	1	15	5	6.26	1
1	1	1	2	0	0	0	2	1	1	0	117	183	10	0	10	2	2	50	1	2	1	2	0	2	1	1	1	1	1	1	12	5	7.86	1
1	2	1	2	0	0	2	2	1	8	2	113	188	6	1	9	1	2	70	2	2	2	2	0	2	1	2	1	1	2	2	15	5	5.57	1
1	2	1	2	0	0	2	2	1	24	2	90	180	3	0	11	1	2	66	2	2	1	2	0	2	1	1	1	1	1	1	15	5	4.98	1
1	3	1	2	1	0	2	2	1	120	1	96	158	7	1	6	1	2	69	2	2	1	1	0	2	1	1	1	1	1	1	15	5	4.5	1
1	1	1	2	0	0	1	2	1	17	1	122	194	6	0	9	1	2	48	1	2	1	1	0	2	1	1	1	1	1	1	15	5	4.94	1
1	1	1	2	0	0	3	2	1	7	0	97	210	8	0	11	2	2	82	2	2	1	2	0	2	1	1	2	1	1	1	15	5	8.67	1
1	2	1	2	0	0	2	2	1	2	1	110	152	6	1	13	2	2	50	1	2	1	1	0	2	1	1	1	1	1	1	13	5	6.77	1
1	3	1	2	0	0	2	2	1	24	0	115	173	3	1	7	1	2	73	2	2	1	1	0	2	1	1	1	1	2	2	15	5	NA	1
1	3	1	2	0	0	3	2	1	2	1	98	150	7	0	14	1	2	58	1	2	1	1	0	2	1	1	1	1	1	1	15	5	0	1
1	3	1	2	0	0	2	2	1	24	0	100	160	1	1	14	2	2	41	1	2	1	1	0	2	1	1	1	1	2	1	15	5	NA	1
1	3	1	2	0	0	4	1	1	1	0	80	180	8	0	14	2	2	69	2	2	1	1	0	2	2	1	1	1	1	1	13	5	14.73	1
1	3	1	2	0	0	3	2	1	58	0	97	149	0	1	21	1	2	56	1	2	1	1	0	2	1	2	1	1	2	1	15	5	4.52	1
1	0	1	2	0	0	0	2	1	72	0	90	178	4	1	17	2	2	55	1	2	1	1	0	2	1	1	1	1	1	2	15	5	5.66	1
1	0	1	2	0	0	0	2	1	72	0	93	174	0	0	11	1	2	79	2	2	1	2	0	2	1	1	1	1	1	1	15	5	6.04	1
1	1	1	2	0	0	0	2	1	0.5	0	97	146	0	1	15	2	2	57	1	2	1	1	0	2	2	1	1	1	2	2	15	5	6.13	1
1	3	1	2	0	0	2	2	1	1	1	99	160	6	1	24	2	2	55	1	2	1	1	0	2	2	1	1	2	1	2	15	5	11.91	1
1	2	1	2	0	0	1	2	1	5	0	100	206	3	1	14	2	2	78	2	2	2	2	0	2	1	1	1	1	1	1	14	5	5.5	1
1	0	1	2	0	0	0	2	1	5	0	90	160	4	1	11	1	2	54	1	2	1	2	0	2	2	1	1	1	2	2	15	5	5.73	1
1	2	1	2	0	0	2	2	1	8	1	99	189	2	1	16	2	2	73	2	2	1	1	0	2	1	1	1	1	2	1	15	5	7.62	1
1	4	1	1	0	0	4	1	1	3	0	90	140	7	1	18	1	2	75	2	1	1	1	0	2	1	2	1	1	1	1	14	6	5.8	1
1	0	1	2	0	0	0	2	1	3	0	98	180	2	1	18	2	2	37	1	1	1	1	0	2	2	1	1	1	1	1	15	6	5	1
1	1	1	2	0	0	1	2	1	12	1	107	187	5	0	23	1	2	72	2	1	1	1	0	2	1	1	1	1	1	1	15	6	7.23	1
1	1	1	2	0	0	1	2	1	24	1	91	140	4	1	9	1	2	57	1	1	1	1	0	2	1	1	1	1	2	2	15	6	11.1	1
1	2	1	2	0	0	1	2	1	10	0	71	122	0	1	13	2	2	36	1	1	1	1	0	2	1	1	1	1	2	2	15	6	5.51	1
1	2	1	2	0	0	2	2	1	48	0	125	180	0	1	8	2	1	40	1	2	1	1	0	2	1	1	1	1	2	2	15	6	6.3	1
1	2	1	2	0	0	2	2	1	13	0	90	145	4	1	11	1	2	62	2	1	1	1	0	2	1	1	1	1	1	1	15	6	3.94	1
1	5	1	1	0	0	4	1	1	11	1	86	152	40	0	11	1	2	53	1	1	1	1	0	2	2	1	1	1	1	1	6	6	6.18	1
1	2	1	2	0	0	2	2	1	2	1	88	179	2	0	18	2	2	65	2	1	1	1	0	2	2	1	1	1	1	1	14	6	6.3	1
1	3	1	2	0	0	2	2	1	24	0	90	160	2	1	12	2	2	63	2	2	1	1	0	2.04	1	1	1	1	1	2	15	5	6.57	1
1	3	1	2	0	0	4	1	1	2	0	101	164	12	0	8	1	2	72	2	2	1	2	0	2.04	2	2	1	2	1	1	15	5	8.93	1
1	5	1	1	0	0	3	2	1	1	1	96	151	22	0	17	1	2	75	2	1	1	1	0	2.04	2	1	1	1	1	1	5	6	NA	2
1	1	1	2	0	0	1	2	1	4	1	70	120	0	0	12	2	1	59	1	1	1	1	0	2.1	1	1	1	1	1	1	15	4	4.91	1
1	4	1	1	0	0	2	2	1	1	1	86	183	8	0	13	1	2	62	2	2	1	2	0	2.1	1	1	1	1	1	1	15	5	5.75	1
1	3	1	2	0	0	2	2	1	2	1	106	197	4	0	13	1	2	60	2	1	1	1	0	2.17	1	1	1	1	1	1	15	6	5.34	1
1	3	1	2	0	0	3	2	1	48	1	103	144	8	1	10	1	2	56	1	2	1	1	0	2.2	2	1	1	1	2	1	15	5	5.39	1
1	4	1	1	0	0	3	2	1	1.5	1	89	163	NA	0	14	1	2	73	2	2	1	1	0	2.2	2	1	1	2	1	1	NA	5	5.1	1
1	4	1	1	1	0	6	1	2	3	1	94	175	9	1	15	2	2	72	2	2	1	1	0	2.2	1	2	1	1	1	1	11	5	5.6	1
1	1	1	2	0	0	1	2	1	15	1	85	165	12	0	14	2	2	54	1	2	1	1	0	2.2	1	1	1	1	1	1	12	5	NA	1
1	2	1	2	0	0	1	2	1	48	0	108	170	8	1	14	1	2	62	2	2	1	1	0	2.38	2	2	2	1	2	1	15	5	7.63	1
1	2	1	2	0	0	1	2	1	72	1	80	139	1	0	11	1	1	72	2	1	1	1	0	2.39	2	1	1	1	1	1	15	4	5.73	1
1	3	1	2	0	0	3	2	1	3	1	132	232	0	0	2	1	2	86	2	2	1	1	0	2.4	2	1	1	1	1	1	15	5	5.95	1
1	1	1	2	0	0	0	2	1	48	0	100	130	4	1	14	2	2	42	1	1	1	1	0	2.4	1	1	1	1	1	2	15	6	5.21	1
1	1	1	2	0	0	1	2	1	52	1	74	115	0	1	1	2	1	48	1	1	1	1	0	2.4	1	1	1	1	1	1	15	6	NA	1
1	4	1	1	0	0	4	1	1	1	0	114	183	4	0	25	2	2	41	1	1	1	1	0	2.44	1	1	1	1	1	1	15	6	5.77	1
1	3	1	2	0	0	3	2	1	1	0	85	145	10	1	46	1	2	64	2	2	1	1	0	2.5	1	1	1	1	1	1	14	5	7.7	1
1	0	1	2	0	0	0	2	1	24	0	111	176	1	1	14	2	2	52	1	2	1	1	0	2.5	1	1	1	1	1	1	15	5	4.74	1
1	2	1	2	0	0	2	2	1	1	1	96	157	11	1	11	2	2	65	2	2	1	1	0	2.5	1	1	1	1	1	1	14	5	5.09	1
1	1	1	2	0	0	1	2	1	2	1	96	154	8	1	2	1	2	56	1	1	1	1	0	2.5	1	1	1	1	2	1	15	6	4.6	1
1	3	1	2	0	0	2	2	1	6	1	90	174	4	1	5	1	2	55	1	1	1	1	0	2.5	1	1	1	1	2	1	15	6	5.25	1
1	2	1	2	0	0	1	2	1	10	1	130	210	9	1	13	2	2	44	1	NA	1	1	0	2.5	1	1	1	1	2	2	14	6	NA	1
1	0	1	2	0	0	0	2	1	8	1	107	169	6	1	19	2	2	64	2	1	1	1	0	2.5	1	1	1	1	2	2	15	6	7.11	1
1	2	1	2	0	0	2	2	1	19	0	130	170	11	1	11	1	2	53	1	1	1	1	0	2.52	1	1	1	1	2	2	15	6	7.68	1
1	6	2	1	0	1	6	1	2	6	1	78	145	14	1	8	2	2	57	1	2	1	1	0	2.55	2	1	1	1	2	2	7	5	5.74	1
1	3	1	2	1	0	3	2	1	2	1	106	166	15	1	12	2	1	82	2	2	1	1	0	2.6	1	2	1	1	1	1	8	4	9.2	1
1	1	1	2	0	0	1	2	1	7	1	97	150	2	1	7	1	2	46	1	2	1	1	0	2.6	1	1	1	1	1	1	15	5	4.47	1
1	3	1	2	0	0	2	2	1	24	0	85	135	2	0	3	2	2	65	2	1	1	1	0	2.6	1	1	1	1	2	2	15	6	NA	1
1	2	1	2	0	0	1	2	1	2.5	1	73	126	16	1	32	1	2	30	1	1	1	1	0	2.6	2	1	1	1	2	1	NA	6	5.24	1
1	2	1	2	0	0	1	2	1	48	1	98	148	3	0	13	2	1	56	1	2	1	1	0	2.7	1	2	1	2	1	1	15	4	14.06	1
1	2	1	2	0	0	1	2	1	8	1	95	134	2	1	10	1	2	60	2	2	1	1	0	2.7	2	1	1	1	2	1	15	5	4.59	1
1	6	2	1	1	0	6	1	2	6	0	90	171	9	1	17	1	2	70	2	2	1	1	0	2.7	2	1	1	1	1	1	15	5	7.24	1
1	2	1	2	0	0	2	2	1	3	1	98	188	5	0	18	1	2	55	1	2	1	2	0	2.7	2	1	1	1	1	1	15	5	6.7	1
1	2	1	2	0	0	1	2	1	5	1	63	118	6	0	11	2	2	71	2	2	1	2	0	2.7	1	1	1	1	1	1	14	5	6.3	1
1	1	1	2	0	0	1	2	1	3	0	100	185	1	1	11	2	2	73	2	2	1	1	0	2.72	1	1	1	1	1	1	15	5	7.22	1
1	4	1	1	0	0	4	1	1	25	1	81	153	0	0	14	1	2	81	2	1	1	1	0	2.8	1	1	1	1	1	1	15	4	7.64	1
1	0	1	2	0	0	0	2	1	120	0	80	120	2	0	8	1	2	64	2	1	1	1	0	2.8	1	1	1	1	1	1	15	4	4.64	1
1	0	1	2	0	0	0	2	1	17	0	94	138	1	0	13	2	2	50	1	2	1	2	0	2.8	2	1	1	1	1	1	15	5	6.62	1
1	1	1	2	0	0	2	2	1	20	0	130	210	1	1	18	2	2	40	1	1	1	1	0	2.8	1	1	1	1	2	2	15	6	5.93	1
1	0	1	2	0	0	0	2	1	72	1	88	156	2	1	18	2	2	57	1	2	1	1	0	2.8	1	1	2	2	1	1	15	NA	18.6	1
1	3	1	2	0	0	2	2	1	1	1	84	128	7	1	9	2	2	69	2	1	1	1	0	2.88	2	1	1	1	2	2	15	6	7.42	1
1	6	2	1	0	0	6	1	2	5	0	97	186	6	0	5	2	2	74	2	2	1	2	0	2.9	2	1	9	1	1	1	10	6	5.76	1
1	2	1	2	0	0	1	2	1	73	0	112	171	5	1	9	1	2	68	2	1	1	1	0	2.9	1	1	1	1	2	2	15	6	4.63	1
1	5	1	1	0	0	3	2	1	8	0	104	172	6	1	25	1	2	74	2	1	1	1	0	2.92	2	1	1	1	1	1	15	6	4.69	1
1	2	1	2	0	0	2	2	1	6	0	111	150	4	1	14	2	1	60	2	2	1	1	0	3	1	1	1	1	2	2	13	0	4.71	1
1	2	1	2	0	0	3	2	1	2	1	73	163	10	1	20	2	2	71	2	1	1	1	0	3	1	1	2	1	1	1	11	4	8.97	1
1	1	1	2	0	0	1	2	1	5	0	92	166	6	0	6	1	1	72	2	1	1	1	0	3	1	1	1	1	1	1	15	4	8.41	1
1	1	1	2	0	0	1	2	1	72	0	100	160	1	1	7	2	1	67	2	2	1	1	0	3	1	1	1	2	2	2	15	4	10.68	1
1	0	1	2	0	0	0	2	1	6	1	98	186	1	0	16	1	2	76	2	1	1	1	0	3	1	1	1	1	1	1	15	4	5.39	1
1	2	1	2	0	0	3	2	1	2	0	85	145	9	0	15	2	2	69	2	NA	1	1	0	3	1	1	9	9	1	1	13	4	3.92	1
1	3	1	2	0	0	2	2	1	1	0	76	164	9	0	12	2	2	66	2	2	1	2	0	3	1	1	1	1	1	1	15	5	7.24	1
1	6	2	1	0	1	6	1	2	4.5	1	103	175	41	1	3	1	2	51	1	2	1	2	0	3	2	1	1	1	2	2	5	5	6.97	1
1	4	1	1	0	0	4	1	1	1	2	118	238	14	1	14	2	2	68	2	2	1	2	0	3	1	1	1	1	1	2	14	5	7.56	1
1	3	1	2	0	0	2	2	1	1	0	104	149	12	1	14	2	2	59	1	2	1	2	0	3	1	1	2	2	2	1	14	5	7.28	1
1	1	1	2	0	0	1	2	1	1	0	90	140	3	1	22	99	2	60	2	2	1	1	0	3	1	1	1	1	2	1	15	5	5.92	1
1	2	1	2	0	0	2	2	1	2	1	83	125	3	1	12	1	2	65	2	2	1	1	0	3	2	1	1	1	1	1	15	5	6.8	1
1	1	1	2	0	0	2	2	1	3	1	100	180	13	0	5	1	2	67	2	2	1	1	0	3	1	1	1	1	1	1	15	5	6.6	1
1	1	1	2	0	0	1	2	1	1	1	120	190	1	1	21	1	2	66	2	2	1	2	0	3	1	2	1	1	1	1	15	5	9.4	1
1	4	1	1	1	0	3	2	1	1	0	75	129	10	1	3	2	2	67	2	2	1	2	0	3	1	2	1	1	1	1	10	5	NA	1
1	1	1	2	0	0	1	2	1	4	1	114	179	3	1	19	2	2	56	1	2	1	1	0	3	1	1	1	1	1	1	15	5	6.3	1
1	4	1	1	1	0	4	1	1	1	1	104	204	20	1	29	2	2	41	1	2	1	1	0	3	1	1	1	1	2	2	7	5	5.7	1
1	1	1	2	0	0	1	2	1	26	0	120	180	7	1	10	2	2	48	1	2	1	1	0	3	1	1	1	1	2	2	15	5	6.18	1
1	2	1	2	0	0	2	2	1	3	1	95	163	4	1	10	1	2	57	1	2	1	2	0	3	1	1	1	1	1	1	15	5	6.64	1
1	3	1	2	0	0	2	2	1	144	1	80	115	6	1	17	1	2	75	2	2	1	1	0	3	1	1	1	1	2	2	15	5	5.66	1
1	1	1	2	0	0	1	2	1	25	0	113	198	4	1	12	1	2	64	2	2	1	1	0	3	NA	1	1	1	1	2	15	5	6.28	1
1	6	2	1	0	0	6	1	2	1	1	90	178	9	0	3	1	2	63	2	2	1	2	0	3	2	1	1	1	1	1	15	5	NA	1
1	4	1	1	0	0	6	1	2	6	1	56	117	10	0	19	1	2	75	2	2	1	1	0	3	1	2	1	1	1	1	15	5	6.89	1
1	3	1	2	0	0	2	2	1	2.5	0	88	146	6	1	12	2	2	71	2	2	1	1	0	3	1	1	1	9	2	1	13	5	5.83	1
1	2	1	2	0	0	2	2	1	12	0	92	172	5	0	11	2	2	74	2	2	1	1	0	3	2	1	2	1	1	1	15	5	NA	1
1	1	1	2	0	0	1	2	1	22	1	110	160	3	1	14	2	2	63	2	2	1	1	0	3	1	1	1	9	2	1	15	5	9.22	1
1	4	1	1	0	0	1	2	1	2	0	120	210	20	0	26	1	2	48	1	2	1	2	0	3	2	1	1	1	1	1	9	5	6.56	1
1	2	1	2	0	0	2	2	1	24	0	116	167	6	1	20	1	2	61	2	2	1	1	0	3	1	2	1	1	1	1	15	5	4.21	1
1	1	1	2	0	0	1	2	1	24	0	77	134	3	1	18	1	2	70	2	2	1	1	0	3	1	1	1	1	2	1	15	5	6.2	1
1	4	1	1	0	0	4	1	1	1	0	98	176	9	1	20	1	2	64	2	2	2	2	0	3	2	2	2	1	2	1	11	5	3.54	1
1	4	1	1	0	0	3	2	1	3	1	120	219	2	1	16	2	2	58	1	2	1	1	0	3	1	1	1	1	1	2	15	5	10.1	1
1	4	1	1	0	0	3	2	1	3	1	101	180	15	1	20	1	2	54	1	2	1	1	0	3	1	1	1	2	1	1	12	5	13.5	1
1	4	1	1	0	0	4	1	1	0.5	0	89	143	11	0	17	2	2	52	1	1	1	1	0	3	1	1	1	1	1	1	14	6	6.65	1
1	1	1	2	0	0	1	2	1	17	1	111	147	1	0	17	1	2	65	2	1	1	1	0	3	1	1	1	1	1	1	14	6	7.28	2
1	0	1	2	0	0	0	2	1	3	1	110	200	6	0	15	1	2	55	1	1	1	1	0	3	1	1	1	1	1	1	14	6	5.49	1
1	2	1	2	0	0	1	2	1	48	0	107	153	0	0	11	1	2	50	1	1	1	1	0	3	1	1	1	1	1	1	15	6	7.2	1
1	1	1	2	0	0	0	2	1	5	0	94	153	1	0	7	1	2	73	2	1	1	1	0	3	1	1	1	1	1	1	15	6	4.73	1
1	0	1	2	1	0	1	2	1	24	1	76	116	1	1	11	2	1	48	1	1	1	1	0	3	1	1	1	1	1	2	15	6	4.34	1
1	1	1	2	0	0	1	2	1	17	1	100	150	2	1	13	2	2	49	1	1	1	1	0	3	1	1	1	1	1	1	15	6	5	1
1	3	1	2	0	0	1	2	1	24	0	92	186	0	1	20	2	2	35	1	1	1	1	0	3	1	1	1	1	2	2	15	6	4.08	1
1	3	1	2	0	0	3	2	1	2	1	86	169	13	0	18	1	2	65	2	1	1	1	0	3	2	2	1	1	1	1	10	6	4.71	1
1	1	1	2	0	0	0	2	1	2	1	97	220	0	0	16	1	2	82	2	1	1	1	0	3	1	1	1	1	1	1	15	6	3.69	1
1	2	1	2	0	0	2	2	1	5	0	116	178	1	1	13	2	2	61	2	1	1	1	0	3	1	1	1	1	2	2	15	6	6.66	1
1	3	1	2	0	0	3	2	1	1.5	0	80	170	5	1	3	2	2	72	2	1	1	1	0	3	2	1	1	1	1	1	15	6	7.4	1
1	1	1	2	0	0	1	2	1	96	0	70	121	2	1	12	2	1	36	1	1	1	1	0	3	2	1	1	1	2	2	15	6	6.73	1
1	1	1	2	0	0	1	2	1	0.5	0	86	160	1	1	12	2	2	56	1	2	1	2	0	3.14	1	1	1	2	1	1	15	5	9.63	1
1	6	2	1	0	0	6	1	2	120	1	92	170	5	1	15	2	2	55	1	2	1	2	0	3.15	1	1	1	1	2	2	13	5	7.81	1
1	1	1	2	0	0	1	2	1	48	0	101	140	3	1	18	2	2	59	1	2	1	1	0	3.2	1	1	1	1	1	1	15	5	6.9	1
1	2	1	2	0	0	0	2	1	2	1	84	161	13	1	16	2	2	81	2	1	1	1	0	3.2	1	1	2	1	2	1	11	6	NA	1
1	5	1	1	0	0	6	1	2	3	1	109	183	35	1	61	2	2	56	1	1	1	1	0	3.276	2	1	1	2	2	2	9	6	4.24	2
1	3	1	2	0	0	3	2	1	6	0	83	163	7	1	11	1	2	68	2	2	1	1	0	3.3	1	1	1	1	2	1	12	5	4.47	1
1	4	1	1	1	0	3	2	1	9	1	80	140	20	1	11	1	2	50	1	2	1	1	0	3.3	2	1	1	1	1	1	8	5	14.32	1
1	4	1	1	1	0	4	1	1	24	1	80	140	7	1	16	2	2	78	2	2	1	1	0	3.3	1	1	1	1	1	1	15	5	4.67	1
1	3	1	2	0	0	3	2	1	4	0	120	180	5	0	13	2	2	68	2	1	1	1	0	3.36	1	1	1	1	1	1	15	6	5.3	1
1	3	1	2	0	0	2	2	1	7	0	116	188	8	1	18	1	2	56	1	2	1	1	0	3.4	1	1	1	1	2	2	14	5	5.62	1
1	2	1	2	1	0	2	2	1	6	1	111	150	9	1	14	2	2	60	2	2	1	1	0	3.5	1	1	1	1	2	2	11	5	4.71	1
1	3	1	2	0	0	3	2	1	48	1	90	140	7	1	11	1	2	38	1	1	1	1	0	3.5	1	1	1	1	2	2	15	6	5.09	1
1	3	1	2	0	0	3	2	1	24	0	124	167	6	1	12	2	2	65	2	1	1	1	0	3.5	1	1	1	1	1	1	13	6	4.28	1
1	1	1	2	0	0	1	2	1	7	0	81	146	NA	1	12	1	1	78	2	1	1	1	0	3.6	1	1	1	1	2	1	NA	4	4.21	1
1	3	1	2	0	0	2	2	1	96	1	96	188	13	0	20	1	2	58	1	2	1	1	0	3.6	2	1	1	1	1	1	9	5	6.54	1
1	2	1	2	0	0	1	2	1	4	1	75	168	3	0	19	2	2	60	2	2	1	2	0	3.6	2	1	1	2	1	1	15	5	9.04	1
1	3	1	2	0	0	3	2	1	1	0	80	140	4	1	13	2	2	29	1	2	1	1	0	3.6	1	1	1	1	1	2	15	5	6.62	1
1	2	1	2	0	0	1	2	1	20	0	86	143	8	1	NA	2	2	66	2	2	2	2	0	3.6	1	2	1	1	2	1	15	5	4.79	1
1	4	1	1	0	0	3	2	1	96	0	75	128	4	1	10	2	2	63	2	1	1	1	0	3.6	1	1	1	1	2	2	15	6	6.62	1
1	4	1	1	0	0	3	2	1	3	1	116	238	15	0	16	1	2	48	1	1	1	1	0	3.6	2	1	1	1	1	1	14	6	5.4	1
1	0	1	2	0	0	0	2	1	48	1	80	143	0	0	12	1	2	53	1	2	1	1	0	3.64	2	1	1	1	1	1	15	5	8.69	1
1	6	2	1	0	0	6	1	2	1	1	122	203	42	1	4	2	2	30	1	2	1	2	0	3.7	2	1	1	1	2	1	6	5	18.5	1
1	2	1	2	0	0	2	2	1	4	1	86	152	7	0	10	1	2	63	2	2	1	1	0	3.7	2	1	1	1	1	1	15	5	5.87	1
1	4	1	1	0	0	4	1	1	72	0	70	120	7	0	13	2	2	66	2	2	1	1	0	3.7	1	1	1	1	1	1	15	5	5.52	1
1	4	1	1	0	0	4	1	1	2	1	117	184	12	0	27	1	2	62	2	2	1	1	0	3.7	2	1	1	1	1	1	15	5	5.74	1
1	4	1	1	1	0	4	1	1	6	1	92	125	19	1	15	1	2	64	2	1	1	1	0	3.7	1	2	1	1	2	1	7	6	5.47	2
1	1	1	2	0	0	1	2	1	7	0	80	123	0	1	7	1	2	55	1	1	1	1	0	3.8	1	1	1	1	1	1	15	6	7.2	1
1	1	1	2	1	0	1	2	1	72	1	98	161	1	0	5	1	2	62	2	1	1	1	0	3.84	2	1	1	1	1	1	15	6	7.32	1
1	3	1	2	0	0	3	2	1	2	1	94	209	8	1	8	1	2	74	2	2	1	1	0	3.9	1	1	1	1	1	1	15	5	7.09	1
1	4	1	1	0	0	3	2	1	6	1	83	156	8	1	NA	2	2	66	2	2	1	2	0	3.9	NA	2	1	1	2	2	15	5	NA	NA
1	3	1	2	0	0	3	2	1	1.5	0	98	161	6	0	17	1	2	66	2	1	1	1	0	4	1	1	1	1	1	1	15	4	5.95	1
1	3	1	2	0	0	2	2	1	2.5	0	85	175	11	1	24	2	2	60	2	NA	1	1	0	4	1	1	1	9	2	2	12	4	4.77	1
1	5	2	1	0	0	6	1	2	1.5	0	96	182	20	0	2	1	2	76	2	2	2	2	0	4	1	1	1	1	1	1	11	5	6.3	1
1	1	1	2	0	0	1	2	1	4	1	134	190	1	1	1	2	2	54	1	2	1	1	0	4	1	1	1	1	2	2	15	5	NA	1
1	0	1	2	0	0	0	2	1	4	0	121	180	2	1	11	2	2	62	2	2	1	2	0	4	1	1	1	1	1	1	15	5	10.6	1
1	2	1	2	0	0	1	2	1	6	2	100	160	3	1	11	1	2	80	2	2	1	2	0	4	1	1	1	1	2	1	15	5	7.39	1
1	3	1	2	0	0	3	2	1	72	0	110	176	0	1	10	2	2	62	2	2	1	2	0	4	1	1	1	1	1	1	15	5	7.64	1
1	1	1	2	0	0	0	2	1	1	0	96	178	7	1	19	2	2	78	2	2	1	1	0	4	1	1	1	1	1	2	15	5	6.16	1
1	3	1	2	0	0	2	2	1	48	0	107	177	9	1	9	1	2	75	2	2	1	1	0	4	1	1	1	1	1	1	15	5	4.52	1
1	2	1	2	0	0	2	2	1	4.5	0	77	132	9	1	2	1	2	63	2	2	1	1	0	4	1	1	1	1	1	1	15	5	8.92	1
1	1	1	2	0	0	0	2	1	12	0	90	128	3	1	13	2	2	47	1	2	1	1	0	4	1	1	1	2	2	2	15	5	6.96	1
1	4	1	1	0	0	3	2	1	24	1	98	152	12	1	19	1	2	57	1	2	1	1	0	4	1	1	1	1	2	1	15	5	4.2	1
1	1	1	2	0	0	1	2	1	24	1	81	130	5	1	12	1	2	72	2	2	1	2	0	4	1	1	1	1	1	1	15	5	9.81	1
1	0	1	2	0	0	0	2	1	48	0	80	130	0	0	22	1	2	56	1	2	1	1	0	4	1	1	1	1	1	1	15	5	6.32	1
1	5	1	1	1	0	5	1	1	3.5	1	99	148	36	0	16	2	2	73	2	2	1	1	0	4	1	1	1	2	1	1	6	5	6.35	1
1	4	1	1	0	0	3	2	1	8	0	108	164	11	0	14	2	2	71	2	2	1	2	0	4	1	1	1	1	1	1	12	5	NA	1
1	1	1	2	0	0	1	2	1	1	1	102	170	5	0	19	2	2	50	1	2	1	1	0	4	1	1	1	1	1	1	15	5	NA	1
1	0	1	2	0	0	0	2	1	14	0	127	192	2	1	17	1	2	68	2	2	1	1	0	4	1	2	1	1	2	2	15	5	5.38	1
1	2	1	2	0	0	2	2	1	7	0	95	165	6	0	11	2	2	46	1	2	1	1	0	4	1	1	1	1	1	1	15	5	6.34	1
1	2	1	2	0	0	2	2	1	25	0	81	129	2	0	16	1	2	72	2	2	1	1	0	4	1	2	1	1	1	1	15	5	5.3	1
1	2	1	2	0	0	2	2	1	26	0	112	203	0	1	14	1	2	74	2	2	1	1	0	4	1	1	1	1	1	1	15	5	4.24	1
1	1	1	2	0	0	1	2	1	2	0	86	197	5	1	19	1	2	73	2	2	1	1	0	4	2	1	1	2	2	1	15	5	6.78	1
1	1	1	2	0	0	1	2	1	2	0	113	165	2	1	18	1	2	46	1	2	1	1	0	4	1	1	1	1	1	2	15	5	4.66	1
1	1	1	2	0	0	1	2	1	6	1	118	174	5	1	20	1	2	53	1	2	1	1	0	4	1	1	1	1	1	1	15	5	6.7	1
1	2	1	2	0	0	2	2	1	24	0	107	189	3	1	16	1	2	75	2	2	1	1	0	4	1	1	1	1	2	1	15	5	5.58	1
1	2	1	2	0	0	1	2	1	6	1	112	206	4	0	15	2	2	75	2	2	1	2	0	4	1	1	1	1	1	1	15	5	5.83	1
1	4	1	1	0	0	4	1	1	20	1	86	167	11	1	19	1	2	71	2	2	1	1	0	4	1	1	1	1	1	1	15	5	6.07	1
1	3	1	2	0	0	3	2	1	3	1	89	158	6	1	20	1	2	74	2	2	1	1	0	4	1	2	1	1	1	1	15	5	5.66	1
1	2	1	2	0	0	3	2	1	3	0	85	156	3	1	8	2	2	69	2	2	1	2	0	4	2	1	1	1	1	1	15	5	5.5	1
1	1	1	2	0	0	1	2	1	96	0	116	171	3	1	7	1	2	68	2	2	1	1	0	4	2	1	1	1	1	2	15	5	6.1	1
1	2	1	2	0	0	1	2	1	69	0	108	202	4	1	13	2	2	48	1	1	1	1	0	4	1	1	1	1	2	2	14	6	7.09	2
1	2	1	2	0	0	2	2	1	6.5	1	107	201	8	0	18	1	2	46	1	1	1	1	0	4	1	1	1	1	1	1	14	6	8.7	1
1	4	1	1	0	0	4	1	1	2	1	96	192	9	0	18	1	2	74	2	1	1	1	0	4	1	1	1	1	1	1	15	6	6.13	1
1	4	1	1	0	0	4	1	1	2	1	96	169	13	1	17	1	2	70	2	1	1	1	0	4	1	1	1	1	1	1	11	6	8.8	1
1	1	1	2	0	0	1	2	1	10	0	90	151	0	1	20	1	2	56	1	1	1	1	0	4	2	1	1	1	2	2	15	6	4.17	1
1	1	1	2	0	0	1	2	1	11	0	98	130	8	0	13	2	2	72	2	1	1	1	0	4	2	1	1	1	1	1	14	6	5.55	1
1	1	1	2	0	0	1	2	1	108	0	91	146	1	0	12	99	2	56	1	1	1	1	0	4	1	1	1	1	1	1	15	6	4.15	1
1	0	1	2	0	0	1	2	1	120	0	90	170	5	0	10	1	2	64	2	2	1	1	0	4.2	1	1	1	1	1	1	15	5	5.06	1
1	4	1	1	0	0	3	2	1	5	0	100	180	10	1	14	1	2	67	2	2	1	1	0	4.2	1	1	1	1	2	2	15	5	4.674	1
1	4	1	1	0	0	4	1	1	14	1	101	162	10	1	9	2	2	55	1	2	1	1	0	4.2	1	1	1	1	2	1	14	5	5.67	1
1	5	1	1	1	0	6	1	2	2	1	83	207	16	1	35	1	2	78	2	2	1	1	0	4.2	2	1	1	1	1	1	10	5	5.03	1
1	1	1	2	0	0	1	2	1	5.5	0	80	130	4	1	14	2	2	56	1	1	1	1	0	4.2	1	2	1	1	1	1	14	6	5.1	1
1	1	1	2	0	0	0	2	1	120	1	76	124	0	1	7	2	2	51	1	1	1	1	0	4.2	1	1	1	1	2	2	15	6	NA	1
1	4	1	1	0	0	4	1	1	48	0	90	160	3	1	16	1	2	75	2	NA	1	1	0	4.27	1	1	1	1	1	1	15	6	NA	1
1	1	1	2	0	0	0	2	1	57	0	86	177	1	0	7	2	2	59	1	2	1	1	0	4.3	1	1	1	2	1	1	15	5	4.46	1
1	1	1	2	0	0	1	2	1	2.5	0	87	107	5	0	17	1	2	55	1	1	1	1	0	4.3	2	1	1	1	1	1	15	6	5.79	1
1	2	1	2	0	0	2	2	1	24	0	80	150	6	0	17	2	2	52	1	1	1	1	0	4.3	1	1	1	1	1	1	15	6	5.8	1
1	4	1	1	0	0	4	1	1	10	1	66	126	22	1	16	1	2	45	1	2	1	1	0	4.37	2	1	1	1	1	1	4	5	6.69	2
1	0	1	2	0	0	0	2	1	96	0	95	186	0	1	12	1	1	72	2	2	1	1	0	4.38	2	1	1	1	2	2	15	4	6.05	1
1	4	1	1	0	0	3	2	1	1	1	109	183	NA	1	17	2	2	69	2	2	1	1	0	4.4	2	1	1	1	1	1	NA	5	5.81	1
1	6	2	1	0	0	6	1	2	168	0	70	155	3	1	12	1	2	78	2	2	1	1	0	4.4	1	1	1	1	1	1	15	5	6.02	1
1	3	1	2	1	0	3	2	1	24	1	90	140	NA	1	17	1	2	61	2	1	1	1	0	4.4	1	2	1	1	2	2	15	6	5.04	1
1	2	1	2	0	0	1	2	1	3	1	120	220	6	1	16	1	2	47	1	2	1	2	0	4.5	2	1	1	1	2	1	15	5	6.12	1
1	2	1	2	0	0	2	2	1	9	1	82	135	5	1	14	2	2	82	2	2	1	1	0	4.5	1	1	1	1	1	2	15	5	6.76	1
1	2	1	2	0	0	1	2	1	1	1	80	120	3	1	17	2	2	58	1	1	1	1	0	4.5	1	1	1	1	1	1	15	6	5.41	1
1	6	2	1	0	0	6	1	2	72	1	78	145	20	1	6	1	2	76	2	1	1	1	0	4.5	2	1	1	1	1	1	8	6	7.83	1
1	1	1	2	0	0	0	2	1	0.5	1	90	160	37	1	16	1	1	58	1	2	1	1	0	4.55	2	1	1	1	2	2	7	4	5.92	2
1	3	1	2	0	0	1	2	1	24	1	80	103	35	0	25	2	2	56	1	2	1	1	0	4.6	1	2	1	1	1	1	8	5	NA	1
1	0	1	2	0	0	0	2	1	21	0	80	140	2	0	17	2	2	61	2	2	1	1	0	4.6	2	1	1	1	1	1	15	5	5.92	1
1	4	1	1	0	0	4	1	1	3	1	88	146	7	1	16	1	2	77	2	2	1	1	0	4.67	2	1	1	1	1	1	14	5	6.99	1
1	4	1	1	0	0	6	1	2	3	1	59	122	12	0	10	1	2	61	2	2	1	1	0	4.7	2	1	1	1	1	1	12	5	8.77	1
1	4	1	1	0	0	3	2	1	24	1	80	130	12	1	23	1	2	54	1	2	1	1	0	4.7	1	1	1	1	2	2	11	5	6.37	1
1	4	1	1	0	0	3	2	1	3	0	87	135	6	1	6	1	2	63	2	1	1	1	0	4.7	2	1	1	9	2	2	15	6	5.74	1
1	1	1	2	0	0	1	2	1	7	1	107	208	5	1	11	2	2	50	1	1	1	1	0	4.752	1	1	1	1	2	2	15	6	6.42	1
1	6	2	1	0	0	6	1	2	6	1	99	150	20	1	3	1	2	79	2	2	1	1	0	4.98	2	1	1	1	1	2	15	5	8.7	1
1	4	1	1	0	0	3	2	1	124	0	93	125	2	0	13	2	1	72	2	2	1	1	0	5	1	1	1	1	1	1	15	0	8.19	1
1	3	1	2	0	0	2	2	1	1	0	85	179	0	1	15	2	2	58	1	2	1	2	0	5	2	1	1	1	1	2	15	0	7.6	1
1	1	1	2	0	0	1	2	1	7	1	110	180	3	1	9	2	2	40	1	1	1	1	0	5	1	1	1	1	2	2	14	1	5.67	1
1	2	1	2	0	0	2	2	1	12	2	62	122	2	0	17	1	1	71	2	1	1	1	0	5	1	1	1	1	1	1	13	4	8.99	1
1	1	1	2	1	0	1	2	1	24	2	77	127	NA	1	26	1	1	68	2	2	1	1	0	5	1	1	1	1	1	1	15	4	6.98	1
1	3	1	2	1	0	3	2	1	10	0	111	164	11	0	22	2	1	55	1	2	1	1	0	5	2	1	1	1	1	1	11	4	7.82	2
1	4	1	1	0	0	4	1	1	1	0	85	129	5	1	18	1	2	57	1	2	1	1	0	5	1	1	1	1	1	1	15	4	5.38	1
1	1	1	2	0	0	1	2	1	120	0	60	140	2	1	21	2	1	84	2	2	1	1	0	5	1	1	1	2	1	1	15	4	7.17	1
1	4	1	1	0	0	2	2	1	3	0	95	165	6	1	29	2	1	66	2	1	1	1	0	5	1	1	1	1	1	1	13	4	NA	1
1	2	1	2	0	0	2	2	1	1	1	64	136	10	0	17	2	2	46	1	2	1	1	0	5	1	1	1	1	1	1	13	5	6.15	1
1	5	1	1	0	0	5	1	1	18	0	86	189	17	0	13	2	2	81	2	2	1	1	0	5	2	1	2	2	1	1	14	5	6.15	1
1	5	1	1	0	0	3	2	1	1.5	1	112	206	18	1	30	2	2	29	1	2	1	1	0	5	2	1	1	1	1	1	13	5	NA	2
1	2	1	2	0	0	2	2	1	2	0	91	132	18	1	18	2	2	49	1	2	1	2	0	5	2	2	1	1	1	1	12	5	10.03	1
1	1	1	2	0	0	1	2	1	1	1	166	256	10	1	20	2	2	40	1	2	1	1	0	5	1	1	1	1	2	1	14	5	5.01	1
1	2	1	2	0	0	1	2	1	1	1	131	245	4	0	25	1	2	52	1	2	1	1	0	5	2	1	1	1	1	1	15	5	6.63	1
1	4	1	1	0	0	4	1	1	4	0	95	155	5	1	11	1	2	62	2	2	1	1	0	5	1	2	1	1	2	1	15	5	5.1	1
1	2	1	2	0	0	2	2	1	3	1	102	198	3	0	19	2	2	65	2	2	1	2	0	5	1	1	1	1	1	1	14	5	9.5	1
1	1	1	2	0	0	1	2	1	24	0	122	224	1	1	18	2	2	57	1	2	1	1	0	5	1	1	1	1	2	2	15	5	6.6	1
1	1	1	2	0	0	1	2	1	143	0	73	129	0	1	NA	1	2	63	2	2	1	1	0	5	1	1	1	1	2	1	15	5	NA	NA
1	4	1	1	0	0	4	1	1	10	0	108	171	4	1	14	1	2	60	2	2	1	1	0	5	1	1	1	2	1	1	15	5	10.5	1
1	1	1	2	0	0	1	2	1	1	0	97	157	15	0	12	1	2	74	2	2	1	1	0	5	1	1	1	1	1	1	11	5	5.53	1
1	1	1	2	0	0	1	2	1	24	0	108	150	0	1	10	2	2	43	1	2	1	1	0	5	1	1	1	1	1	1	15	5	NA	1
1	6	2	1	0	0	6	1	2	4	1	100	170	15	1	5	2	2	64	2	2	1	2	0	5	2	1	1	1	1	2	12	5	7.97	1
1	5	1	1	0	0	5	1	1	2	1	97	155	26	0	11	1	2	65	2	2	1	1	0	5	2	1	1	1	1	1	3	5	5.21	1
1	1	1	2	0	0	1	2	1	5	0	75	133	3	1	20	1	2	76	2	2	1	1	0	5	2	1	1	1	2	1	14	5	5.36	1
1	4	1	1	0	0	4	1	1	24	1	93	180	4	0	17	1	2	56	1	2	1	1	0	5	1	9	1	1	1	1	15	5	NA	1
1	1	1	2	0	0	1	2	1	2.5	0	80	180	3	1	17	1	2	78	2	2	1	1	0	5	1	2	1	1	1	1	15	5	5.12	1
1	2	1	2	0	0	2	2	1	4	0	85	152	5	1	16	1	2	66	2	2	1	1	0	5	1	1	1	1	1	1	15	5	6.18	1
1	1	1	2	0	0	1	2	1	2	0	96	176	0	0	13	1	2	54	1	2	1	1	0	5	1	1	1	1	1	1	15	5	5.1	1
1	0	1	2	0	0	0	2	1	3	0	117	164	0	1	13	1	2	54	1	2	1	1	0	5	1	2	1	2	1	1	15	5	8.26	1
1	1	1	2	0	0	1	2	1	25	0	124	201	2	1	19	2	2	85	2	2	2	2	0	5	1	1	1	1	1	1	14	5	4.53	1
1	2	1	2	0	0	2	2	1	1	0	85	179	NA	1	15	2	2	58	1	2	1	1	0	5	2	1	1	1	1	2	15	5	9.7	1
1	0	1	2	0	0	0	2	1	72	0	95	165	1	1	17	1	2	69	2	2	1	2	0	5	2	1	1	1	2	1	15	5	3.89	1
1	2	1	2	0	0	1	2	1	96	1	85	157	4	1	15	1	2	56	1	2	1	1	0	5	1	1	1	1	1	1	15	5	5.46	1
1	6	2	1	0	0	6	1	2	144	1	82	162	15	1	8	1	2	70	2	2	1	1	0	5	2	1	1	1	2	1	10	5	6.44	1
1	0	1	2	0	0	0	2	1	95	0	84	151	0	1	12	1	2	53	1	1	1	1	0	5	1	1	1	1	2	2	15	6	6.44	1
1	1	1	2	0	0	1	2	1	83	0	101	159	4	1	12	1	2	53	1	1	1	1	0	5	1	2	1	1	2	1	15	6	4.77	1
1	3	1	2	0	0	3	2	1	120	0	96	154	3	1	8	2	2	71	2	1	1	1	0	5	2	1	1	1	1	1	15	6	4.41	1
1	1	1	2	0	0	0	2	1	2	0	106	225	0	0	11	1	1	50	1	1	1	1	0	5	1	1	1	1	1	1	15	6	6.18	1
1	1	1	2	0	0	0	2	1	48	0	76	119	2	1	8	1	2	70	2	1	1	1	0	5	1	1	1	1	2	1	15	6	5.11	1
1	1	1	2	0	0	1	2	1	50	0	150	220	0	0	10	2	2	50	1	NA	1	1	0	5	2	1	1	1	1	1	15	6	6.64	1
1	2	1	2	0	0	2	2	1	1.5	0	100	154	0	1	9	2	1	50	1	2	1	1	0	5	2	1	1	1	1	1	15	6	8.4	1
1	6	2	1	0	0	6	1	2	5	1	91	168	2	0	9	2	1	46	1	2	1	2	0	5	2	1	1	1	1	1	14	6	7.82	2
1	0	1	2	0	0	1	2	1	24	1	86	140	10	0	9	1	1	52	1	2	1	2	0	5.032	1	1	1	1	1	1	15	6	15.06	1
1	4	1	1	0	0	3	2	1	1	1	106	160	12	0	24	2	2	45	1	2	1	1	0	5.04	1	1	1	1	1	1	13	5	6.23	1
1	5	1	1	0	0	5	1	1	3	0	86	158	8	0	13	2	2	90	2	1	1	1	0	5.1	1	1	1	1	1	1	13	6	5.83	1
1	2	1	2	0	0	2	2	1	24	1	99	160	4	0	14	1	2	55	1	2	1	1	0	5.12	1	2	1	1	1	1	15	5	5.55	1
1	1	1	2	0	0	1	2	1	48	0	118	163	5	1	8	2	2	39	1	2	1	1	0	5.13	1	1	1	1	2	2	15	1	NA	1
1	2	1	2	1	0	2	2	1	16	1	84	144	4	1	17	1	2	65	2	2	1	1	0	5.2	1	1	1	1	2	2	15	5	5.7	1
1	2	1	2	0	0	2	2	1	24	1	106	168	4	1	15	2	2	47	1	2	1	2	0	5.2	1	1	1	2	1	1	15	5	10.74	1
1	2	1	2	0	0	1	2	1	120	0	96	162	4	1	12	1	2	86	2	1	1	1	0	5.25	2	1	1	1	1	1	15	6	6.51	1
1	3	1	2	0	0	1	2	1	2	1	112	228	11	1	10	1	2	80	2	2	1	1	0	5.28	1	1	1	1	1	1	13	5	5.13	1
1	5	1	1	1	0	6	1	2	2	1	104	171	36	1	10	1	2	48	1	2	1	1	0	5.3	1	1	1	1	1	1	7	5	6.8	2
1	1	1	2	0	0	1	2	1	7	1	91	136	4	1	4	2	2	44	1	2	1	1	0	5.3	1	1	1	1	1	1	15	5	3.83	1
1	4	1	1	1	0	4	1	1	8	1	82	153	11	0	33	1	2	61	2	2	1	1	0	5.3	1	1	1	1	1	1	7	5	NA	2
1	1	1	2	0	0	0	2	1	120	0	100	168	0	1	11	1	2	52	1	2	1	1	0	5.4	2	1	1	2	1	1	15	5	5.92	1
1	2	1	2	0	0	2	2	1	24	0	90	150	6	1	21	1	2	50	1	2	1	1	0	5.4	1	1	1	1	1	1	15	5	5.58	1
1	3	1	2	0	0	2	2	1	4	0	111	185	11	1	9	1	2	75	2	2	1	1	0	5.46	1	1	1	1	2	2	15	5	5.01	1
1	4	1	1	0	0	4	1	1	4	0	98	145	8	1	22	1	2	61	2	1	1	1	0	5.46	2	1	1	1	2	2	15	6	5.57	1
1	2	1	2	0	0	1	2	1	6	0	89	186	6	1	21	1	2	64	2	1	1	1	0	5.47	2	1	1	1	2	2	15	6	4.2	1
1	2	1	2	0	0	1	2	1	1	0	90	165	7	0	38	1	2	62	2	2	1	1	0	5.5	1	1	1	1	1	1	14	5	9.5	1
1	3	1	2	0	0	2	2	1	6.5	0	103	165	6	0	25	1	2	77	2	2	1	1	0	5.5	1	1	1	1	1	1	15	5	5.22	1
1	1	1	2	0	0	0	2	1	2	1	88	169	10	0	13	2	2	79	2	1	1	1	0	5.5	1	1	1	1	1	1	15	6	6.26	1
1	6	2	1	0	0	6	1	2	9	0	98	142	4	0	9	1	2	80	2	1	1	1	0	5.6	1	1	2	1	1	1	15	6	6.9	1
1	4	1	1	0	0	6	1	2	2	1	112	211	11	1	12	1	2	63	2	1	1	1	0	5.6	1	1	1	1	1	2	15	6	4.17	1
1	4	1	1	0	0	2	2	1	2	1	130	160	16	0	18	1	2	69	2	2	1	1	0	5.7	1	1	1	2	1	1	9	5	18.2	1
1	2	1	2	0	0	1	2	1	3	1	102	171	2	0	18	1	2	53	1	1	1	1	0	5.7	1	1	1	1	1	1	14	6	7.2	1
1	1	1	2	0	0	0	2	1	1	1	135	220	NA	1	11	2	2	63	2	2	1	1	0	5.72	2	1	1	1	1	1	NA	5	6.64	1
1	3	1	2	0	0	3	2	1	48	0	54	132	2	0	20	1	1	67	2	2	1	1	0	5.76	1	1	1	2	1	1	15	4	12.76	1
1	2	1	2	0	0	1	2	1	3	0	87	179	3	1	11	1	1	64	2	1	1	1	0	5.8	2	1	1	1	2	2	15	4	4.39	1
1	1	1	2	0	0	0	2	1	72	1	121	170	2	1	10	2	2	38	1	2	1	1	0	5.8	2	1	1	1	2	2	15	5	3.44	1
1	0	1	2	0	0	0	2	1	24	0	109	168	0	1	16	2	2	43	1	2	2	2	0	5.8	2	1	1	1	2	2	15	5	6	1
1	1	1	2	0	0	1	2	1	5	1	76	142	8	0	15	1	2	44	1	2	1	1	0	5.824	2	1	1	1	1	1	12	5	7.16	1
1	3	1	2	0	0	3	2	1	2	0	120	180	24	1	22	2	1	64	2	1	1	1	0	5.85	2	1	1	1	2	2	10	4	8.64	2
1	0	1	2	0	0	1	2	1	48	0	86	121	1	0	9	2	1	49	1	1	1	1	0	5.89	1	1	1	1	1	1	15	6	6.15	1
1	3	1	2	0	0	2	2	1	6	1	100	181	16	0	5	1	2	61	2	2	1	1	0	5.9	2	1	1	1	1	1	10	5	6.77	1
1	2	1	2	1	0	2	2	1	15	1	84	213	4	1	19	1	1	85	2	2	1	1	0	6	NA	1	1	1	2	1	15	0	4.13	1
1	1	1	2	0	0	1	2	1	24	0	120	160	1	0	11	2	1	77	2	1	1	1	0	6	1	2	1	1	1	1	15	4	8.36	1
1	2	1	2	0	0	2	2	1	124	0	97	142	0	1	5	1	1	56	1	1	1	1	0	6	1	2	1	1	2	2	15	4	4.51	1
1	3	1	2	0	0	6	1	2	7	0	85	135	4	1	10	2	1	86	2	1	1	1	0	6	2	1	1	1	1	1	14	4	5.43	1
1	2	1	2	0	0	2	2	1	2	0	90	167	5	0	15	1	1	56	1	2	1	1	0	6	1	2	9	1	1	1	15	4	6.08	1
1	0	1	2	0	0	0	2	1	2	0	120	149	16	1	17	1	1	64	2	2	1	1	0	6	2	1	1	1	1	2	4	4	8.01	1
1	4	1	1	0	0	3	2	1	2	1	102	157	8	0	17	2	2	65	2	2	1	2	0	6	1	1	1	1	1	1	15	5	6.94	1
1	3	1	2	0	0	2	2	1	3	1	92	160	12	1	30	1	2	65	2	2	1	1	0	6	2	1	1	1	2	1	14	5	5.63	1
1	3	1	2	0	0	3	2	1	2.5	0	99	165	12	1	17	1	2	62	2	2	1	1	0	6	1	1	1	1	2	2	14	5	8.16	1
1	1	1	2	0	0	1	2	1	2.5	0	123	180	7	1	15	2	2	37	1	2	1	1	0	6	2	1	1	1	2	1	15	5	6.24	1
1	4	1	1	0	0	4	1	1	2	1	90	150	10	0	21	1	2	53	1	2	1	1	0	6	1	1	1	1	1	1	13	5	7.3	1
1	2	1	2	0	0	1	2	1	8	1	90	150	5	1	23	1	2	64	2	2	1	1	0	6	1	1	1	1	2	1	13	5	5.6	1
1	1	1	2	0	0	2	2	1	1	1	110	180	9	0	4	2	2	60	2	2	1	1	0	6	1	1	1	1	1	1	14	5	7	1
1	4	1	1	0	0	6	1	2	5	1	90	150	23	1	5	1	2	77	2	2	1	1	0	6	1	1	1	1	1	1	12	5	6.83	1
1	1	1	2	0	0	1	2	1	2	0	100	210	4	1	22	2	2	50	1	2	1	2	0	6	2	1	1	2	1	1	13	5	5	1
1	4	1	1	0	0	3	2	1	2	0	92	137	11	1	18	1	2	64	2	2	1	1	0	6	2	1	1	1	2	1	15	5	4.81	1
1	2	1	2	0	0	1	2	1	2	1	90	160	4	1	14	2	2	58	1	2	1	1	0	6	1	1	1	1	2	2	15	5	4.72	1
1	1	1	2	0	0	1	2	1	13	0	103	149	2	1	15	1	2	52	1	2	1	2	0	6	1	1	1	2	1	1	15	5	8.97	1
1	2	1	2	0	0	2	2	1	2	0	87	169	5	1	17	1	2	66	2	2	1	1	0	6	1	1	1	1	1	2	15	5	4.32	1
1	1	1	2	0	0	1	2	1	50	0	85	145	11	1	13	2	2	68	2	2	1	1	0	6	2	9	9	1	1	2	13	5	NA	1
1	2	1	2	0	0	2	2	1	16	1	109	205	10	0	17	2	2	77	2	2	1	1	0	6	2	1	1	2	1	1	10	5	7.7	1
1	1	1	2	0	0	1	2	1	24	1	90	160	2	1	19	1	2	56	1	2	1	1	0	6	1	1	1	1	2	1	15	5	NA	1
1	1	1	2	0	0	1	2	1	63	0	97	174	4	1	14	1	2	72	2	2	1	1	0	6	1	2	1	1	2	2	15	5	5.23	1
1	4	1	1	0	0	2	2	1	2	0	89	150	6	1	19	1	2	78	2	2	2	2	0	6	2	2	1	1	2	2	15	5	6.84	1
1	2	1	2	0	0	2	2	1	5	1	105	186	3	1	17	1	2	51	1	2	1	1	0	6	2	1	1	1	1	1	15	5	5.28	1
1	4	1	1	0	0	3	2	1	1	1	107	150	32	1	34	2	2	65	2	1	1	1	0	6	2	1	1	1	2	1	3	6	9.37	1
1	5	1	1	0	0	6	1	2	56	1	75	152	14	0	15	1	2	77	2	1	1	1	0	6	1	2	1	1	1	1	12	6	6.22	1
1	2	1	2	0	0	2	2	1	17	0	92	161	3	1	18	1	2	66	2	1	1	1	0	6	1	1	1	1	2	1	15	6	5.96	1
1	1	1	2	0	0	1	2	1	1	1	104	176	7	0	6	1	2	49	1	1	1	1	0	6	1	1	1	1	1	1	15	6	5.09	1
1	1	1	2	0	0	0	2	1	24	0	80	168	4	1	8	1	2	61	2	1	1	1	0	6	1	1	1	1	1	1	15	6	4.31	1
1	1	1	2	0	0	1	2	1	13	0	110	190	3	1	14	1	2	51	1	1	1	1	0	6	1	1	1	1	2	1	15	6	5.48	1
1	5	1	1	0	0	6	1	2	3	0	52	163	6	1	13	2	2	82	2	1	1	1	0	6	2	1	1	1	2	1	15	6	5.03	1
1	5	1	1	0	0	5	1	1	2	1	68	159	20	1	23	2	2	67	2	1	1	1	0	6	2	1	1	1	2	2	6	6	6.8	1
1	2	1	2	0	0	2	2	1	4	1	93	180	10	1	11	2	2	66	2	2	1	1	0	6.1	1	1	1	2	2	2	14	5	7.65	1
1	1	1	2	0	0	1	2	1	6	0	127	179	2	1	8	2	2	43	1	1	1	1	0	6.14	1	1	1	1	1	1	15	6	4.8	1
1	3	1	2	0	0	4	1	1	2.5	0	82	140	19	0	19	1	2	79	2	1	1	1	0	6.2	2	9	9	1	1	1	9	4	5.77	1
1	3	1	2	0	0	3	2	1	2	1	59	148	NA	0	12	1	2	74	2	2	1	1	0	6.2	2	1	1	1	1	1	NA	5	6.9	1
1	1	1	2	0	0	1	2	1	2	1	116	196	4	1	21	2	2	54	1	NA	1	1	0	6.26	1	1	1	1	1	2	15	6	4.98	1
1	4	1	1	0	0	4	1	1	3	1	112	179	4	0	23	1	2	56	1	2	1	1	0	6.3	2	1	1	1	1	1	15	5	5.84	1
1	4	1	1	0	0	4	1	1	6	1	98	169	6	0	17	2	2	64	2	1	1	1	0	6.3	1	1	1	1	1	1	15	6	7.37	1
1	1	1	2	0	0	0	2	1	4	0	90	150	0	0	17	1	1	62	2	2	1	1	0	6.38	2	1	1	1	1	1	15	4	6.03	1
1	1	1	2	0	0	0	2	1	0	1	90	140	12	1	9	2	2	62	2	2	1	1	0	6.38	2	1	1	1	1	1	13	5	5.08	1
1	3	1	2	0	0	3	2	1	168	1	90	150	0	0	19	1	2	56	1	2	1	1	0	6.4	1	1	1	2	1	1	15	5	NA	2
1	5	1	1	0	0	5	1	1	96	1	110	180	39	1	17	2	2	47	1	2	1	2	0	6.48	2	1	1	1	2	2	6	5	5.23	1
1	1	1	2	0	0	1	2	1	48	1	98	170	2	1	9	2	1	68	2	2	1	1	0	6.5	1	2	1	2	1	1	15	4	11.22	1
1	2	1	2	0	0	1	2	1	2	0	106	176	11	0	12	1	2	61	2	2	1	1	0	6.5	1	1	1	1	1	1	14	5	4.33	1
1	3	1	2	0	0	2	2	1	1	0	94	156	16	0	28	2	2	50	1	2	1	1	0	6.5	2	1	1	1	1	1	10	5	5.14	1
1	0	1	2	0	0	0	2	1	48	0	100	181	0	1	21	2	2	63	2	2	1	1	0	6.5	1	1	1	1	1	1	15	5	6.71	1
1	1	1	2	0	0	0	2	1	8	0	119	187	5	0	19	1	2	69	2	2	1	1	0	6.5	1	1	1	1	1	1	15	5	6.35	1
1	2	1	2	0	0	1	2	1	6	0	108	179	4	1	19	2	2	48	1	2	1	2	0	6.5	1	1	1	1	1	1	15	5	7.19	1
1	3	1	2	0	0	3	2	1	24	0	90	128	0	0	13	2	2	71	2	1	1	1	0	6.5	1	1	1	1	1	1	15	6	4.59	1
1	1	1	2	0	0	1	2	1	1	1	74	152	8	1	13	2	2	72	2	2	1	1	0	6.6	2	1	1	1	1	1	12	5	12.42	1
1	3	1	2	0	0	3	2	1	8	0	96	150	11	1	12	1	2	69	2	2	1	1	0	6.6	1	2	2	1	2	2	15	5	4.66	1
1	6	2	1	0	1	6	1	2	1	1	118	199	19	1	14	2	2	48	1	2	1	1	0	6.6	2	1	1	1	2	2	7	5	7.94	1
1	1	1	2	0	0	1	2	1	6	1	54	123	16	0	25	2	2	37	1	1	1	1	0	6.6	2	1	1	1	1	1	9	6	5.12	2
1	3	1	2	0	0	2	2	1	0.5	1	140	210	10	1	26	1	2	52	1	2	1	1	0	6.7	1	1	1	2	1	1	15	5	11	1
1	2	1	2	1	0	1	2	1	72	1	78	129	4	1	21	1	2	73	2	2	1	2	0	6.8	1	1	1	1	2	2	12	5	7.3	1
1	3	1	2	0	0	3	2	1	2	2	90	137	2	0	36	2	1	70	2	2	1	1	0	7	1	1	1	1	1	1	15	3	7.9	1
1	3	1	2	0	0	3	2	1	3	1	77	130	14	1	38	1	2	70	2	2	1	1	0	7	2	1	1	2	2	1	14	5	10.92	1
1	4	1	1	0	0	4	1	1	5.5	1	109	189	11	0	23	1	2	64	2	2	1	2	0	7	2	1	2	2	1	1	14	5	11.63	1
1	4	1	1	0	0	4	1	1	5	1	76	163	10	0	58	2	2	76	2	2	2	2	0	7	1	2	1	1	1	1	13	5	8.34	2
1	0	1	2	0	0	0	2	1	2	0	120	160	18	0	12	1	2	50	1	2	1	1	0	7	1	1	1	1	1	1	12	5	6.7	1
1	3	1	2	0	0	2	2	1	9	0	110	170	4	0	16	1	2	51	1	2	1	2	0	7	1	1	1	1	1	1	15	5	10.4	1
1	4	1	1	0	0	4	1	1	3	1	134	235	6	0	16	2	2	82	2	2	1	2	0	7	1	1	1	1	1	1	15	5	4.9	1
1	1	1	2	0	0	1	2	1	12	0	120	220	2	0	16	1	2	51	1	2	1	1	0	7	2	1	1	1	1	1	15	5	5	1
1	2	1	2	0	0	2	2	1	2	0	83	159	11	0	42	1	2	66	2	2	1	1	0	7	2	1	1	1	1	1	15	5	7.41	1
1	2	1	2	0	0	2	2	1	2	0	89	210	9	0	7	1	2	79	2	2	1	1	0	7	1	1	2	1	1	1	14	5	5.24	1
1	1	1	2	0	0	0	2	1	1	0	95	194	5	1	12	1	2	69	2	2	1	1	0	7	1	1	1	1	2	2	15	5	5.99	1
1	3	1	2	0	0	2	2	1	5	1	80	130	4	0	20	1	2	55	1	2	1	1	0	7	1	1	1	1	1	1	15	5	NA	1
1	0	1	2	0	0	0	2	1	96	0	121	206	4	0	12	1	2	69	2	2	1	1	0	7	1	1	1	1	1	1	15	5	6.07	1
1	1	1	2	0	0	1	2	1	2.5	1	143	220	9	1	12	1	2	46	1	2	1	1	0	7	1	1	2	1	2	2	13	5	5.5	1
1	1	1	2	0	0	0	2	1	5	1	102	163	3	1	9	2	2	54	1	1	1	1	0	7	1	1	1	1	1	1	15	6	4.3	1
1	1	1	2	0	0	1	2	1	48	1	111	172	2	1	5	1	2	51	1	1	1	1	0	7	1	1	1	1	1	1	15	6	7.2	1
1	4	1	1	0	0	4	1	1	11	1	80	160	9	0	58	2	2	66	2	1	1	1	0	7	2	1	1	1	1	1	15	6	5.89	1
1	0	1	2	0	0	0	2	1	120	0	89	125	0	0	10	2	2	24	1	1	1	1	0	7	1	1	1	1	1	1	15	6	4.71	1
1	3	1	2	0	0	3	2	1	4	1	80	130	10	1	30	1	2	62	2	1	1	1	0	7	1	1	1	1	2	1	11	6	4.4	1
1	2	1	2	0	0	1	2	1	1	1	106	171	2	0	20	1	1	54	1	2	1	1	0	7	2	1	1	1	1	1	13	6	6.06	1
1	1	1	2	0	0	1	2	1	48	0	116	171	6	1	14	1	2	50	1	1	1	1	0	7	2	1	1	1	2	2	13	6	6.43	1
1	4	1	1	0	0	4	1	1	37	1	80	135	11	0	11	1	2	45	1	1	1	1	0	7.1	2	1	1	2	1	1	15	2	6.78	1
1	1	1	2	0	0	2	2	1	96	0	103	147	6	1	6	1	2	77	2	2	1	1	0	7.1	1	1	1	1	1	1	15	5	4.26	1
1	1	1	2	0	0	1	2	1	3	0	104	140	4	1	19	1	2	63	2	1	1	1	0	7.14	2	1	1	1	2	2	14	6	4.8	1
1	1	1	2	0	0	1	2	1	16	1	68	148	11	0	18	1	2	65	2	1	1	1	0	7.2	2	1	1	1	1	1	11	6	5.88	1
1	2	1	2	0	0	2	2	1	3	1	83	153	10	0	13	2	2	62	2	1	1	1	0	7.2	2	1	1	1	1	1	15	6	5.27	1
1	6	2	1	0	1	6	1	2	7	0	85	152	6	0	7	2	1	80	2	1	1	1	0	7.3	2	1	1	1	1	1	13	4	7.7	1
1	3	1	2	0	0	2	2	1	2	1	117	143	8	0	14	1	2	40	1	1	1	1	0	7.3	1	1	1	1	1	1	15	6	5.07	1
1	3	1	2	0	0	2	2	1	8	1	85	169	8	1	16	2	2	72	2	2	1	1	0	7.4	1	1	1	1	1	1	14	5	10.99	1
1	1	1	2	0	0	2	2	1	2.5	1	84	141	11	1	14	1	2	57	1	2	1	2	0	7.5	1	1	1	2	1	1	14	5	24.58	1
1	5	2	1	0	0	6	1	2	24	1	102	161	15	0	3	1	2	74	2	2	1	1	0	7.5	2	1	1	1	1	1	7	5	9.27	2
1	1	1	2	0	0	1	2	1	1	0	137	208	6	1	22	1	2	34	1	2	1	1	0	7.5	1	1	1	1	2	2	15	5	5.12	1
1	2	1	2	0	0	2	2	1	4	1	112	188	8	0	79	1	2	65	2	2	1	2	0	7.5	1	1	1	1	1	1	15	5	5.09	1
1	3	1	2	1	0	2	2	1	8	0	115	179	2	1	30	1	2	54	1	2	1	1	0	7.5	2	1	1	1	2	2	14	5	6.17	2
1	3	1	2	0	0	1	2	1	48	1	105	147	10	1	15	1	2	53	1	1	1	1	0	7.5	1	1	1	1	2	1	14	6	NA	1
1	2	1	2	0	0	0	2	1	1	0	79	147	5	1	21	2	2	60	2	NA	1	1	0	7.5	1	1	1	1	2	1	15	6	4.06	1
1	0	1	2	0	0	0	2	1	1	1	120	177	3	1	23	2	2	53	1	2	1	2	0	7.544	1	1	1	1	2	1	15	5	6.63	1
1	1	1	2	0	0	1	2	1	24	1	105	160	0	1	21	2	1	62	2	2	1	1	0	7.6	1	1	1	1	1	1	15	4	6.49	1
1	3	1	2	1	0	2	2	1	6	0	120	180	10	1	14	1	2	83	2	2	1	1	0	7.6	1	2	1	1	2	1	11	5	5.82	1
1	3	1	2	0	0	0	2	1	2.5	1	80	160	4	1	19	1	2	59	1	2	1	1	0	7.7	1	1	1	1	2	2	15	5	5.4	1
1	0	1	2	0	0	0	2	1	48	0	79	151	4	1	22	2	2	68	2	2	1	1	0	7.7	1	2	1	1	1	1	14	5	5.3	1
1	0	1	2	0	0	0	2	1	24	0	90	130	NA	0	22	1	2	50	1	2	1	1	0	7.84	1	1	1	9	1	1	NA	5	7.11	1
1	4	1	1	0	0	3	2	1	1	1	120	200	13	1	18	1	2	62	2	2	1	1	0	7.9	1	1	1	1	1	2	14	5	5.4	1
1	4	1	1	0	0	3	2	1	14	0	111	173	17	1	19	2	2	53	1	2	1	1	0	7.9	1	1	1	1	1	1	10	5	6.29	1
1	4	1	1	0	0	4	1	1	2	0	98	188	10	0	11	2	2	55	1	2	1	1	0	8	2	1	1	1	1	1	13	0	7.8	1
1	4	1	1	0	0	2	2	1	24	1	91	138	14	1	20	2	2	33	1	1	1	1	0	8	1	1	1	1	1	1	13	1	9.31	2
1	1	1	2	0	0	1	2	1	24	0	70	167	2	0	14	2	1	67	2	2	1	1	0	8	2	1	1	1	1	1	15	4	5	1
1	3	1	2	1	0	2	2	1	25	0	80	130	4	0	23	1	1	70	2	2	1	1	0	8	1	2	1	1	1	1	14	4	7.42	1
1	1	1	2	0	0	0	2	1	72	1	93	194	0	1	5	1	1	56	1	1	1	1	0	8	1	1	1	1	2	2	15	4	6.11	1
1	1	1	2	0	0	0	2	1	2	1	108	185	30	1	22	1	1	69	2	1	1	1	0	8	2	1	1	1	2	2	NA	4	7.53	1
1	2	1	2	0	0	1	2	1	6.5	0	88	168	1	1	17	2	1	58	1	2	1	1	0	8	2	1	9	1	1	1	15	4	NA	1
1	3	1	2	0	0	2	2	1	24	0	80	160	0	1	15	2	1	72	2	2	1	2	0	8	2	1	1	1	1	1	15	4	8.9	1
1	4	1	1	0	0	4	1	1	8	1	106	201	NA	0	29	2	1	79	2	2	1	2	0	8	1	2	1	1	1	1	9	4	5.6	1
1	3	1	2	0	0	6	1	2	4.5	1	106	165	13	0	21	1	2	48	1	2	1	1	0	8	1	1	1	1	2	1	14	5	5.16	1
1	3	1	2	0	0	3	2	1	4	0	104	192	20	0	22	1	2	47	1	2	1	1	0	8	1	1	1	2	1	1	9	5	10.05	1
1	1	1	2	0	0	2	2	1	2.5	0	93	164	5	0	18	1	2	56	1	2	1	2	0	8	1	1	1	1	1	1	15	5	6.04	1
1	4	1	1	0	0	3	2	1	49	0	100	178	13	0	12	1	2	57	1	2	1	1	0	8	1	1	1	1	1	1	13	5	4.42	1
1	6	2	1	0	0	6	1	2	1	1	100	207	11	0	14	2	2	84	2	2	1	2	0	8	1	1	1	2	1	1	13	5	7.86	2
1	3	1	2	0	0	3	2	1	2	0	86	135	2	1	33	2	2	67	2	2	1	1	0	8	1	1	1	1	2	1	15	5	9.3	1
1	3	1	2	0	0	3	2	1	19	0	110	188	9	0	11	2	2	44	1	2	2	2	0	8	1	2	1	2	1	1	15	5	5.78	1
1	4	1	1	0	0	4	1	1	18	0	100	190	7	1	15	1	2	57	1	2	2	2	0	8	1	1	1	1	1	1	15	5	7.15	1
1	1	1	2	0	0	1	2	1	2	1	110	150	1	1	23	2	2	55	1	2	1	1	0	8	1	1	1	1	1	1	15	5	NA	1
1	1	1	2	0	0	1	2	1	1	1	100	190	0	1	29	2	2	72	2	2	1	1	0	8	1	2	2	1	2	2	15	5	NA	1
1	2	1	2	0	0	2	2	1	15	0	102	135	4	1	11	2	2	34	1	2	1	1	0	8	2	1	1	1	1	1	14	5	5	1
1	1	1	2	0	0	1	2	1	3.5	0	90	180	0	1	11	2	2	55	1	2	1	1	0	8	2	1	1	1	2	1	15	5	5	1
1	1	1	2	0	0	1	2	1	1	0	100	200	2	0	11	2	2	63	2	2	1	1	0	8	2	1	1	1	1	1	15	5	5	1
1	6	2	1	0	0	6	1	2	2	1	141	208	14	1	28	2	2	39	1	2	1	1	0	8	2	1	1	1	1	1	9	5	5.5	1
1	3	1	2	0	0	2	2	1	10	1	90	131	10	1	19	2	2	52	1	2	1	1	0	8	1	1	1	1	1	1	15	5	5.01	1
1	4	1	1	1	0	4	1	1	7	1	89	146	14	0	9	2	2	57	1	2	1	1	0	8	2	1	1	1	1	1	10	5	NA	1
1	3	1	2	0	0	2	2	1	5	0	89	170	7	1	27	1	2	67	2	2	1	2	0	8	2	1	1	1	1	2	14	5	6.37	1
1	2	1	2	0	0	2	2	1	24	1	82	120	NA	1	20	1	2	62	2	2	1	1	0	8	1	1	1	1	2	2	15	5	NA	1
1	2	1	2	0	0	1	2	1	1.5	1	100	180	4	1	33	2	2	50	1	2	1	2	0	8	1	1	1	1	1	1	15	5	7.71	1
1	1	1	2	0	0	1	2	1	72	0	96	194	3	1	9	2	2	69	2	2	1	1	0	8	1	1	1	1	1	1	15	5	4.7	1
1	6	2	1	0	0	6	1	2	12	0	100	158	10	1	10	1	2	85	2	2	1	1	0	8	1	1	1	1	1	1	15	5	5.26	1
1	1	1	2	0	0	2	2	1	12	0	88	161	6	1	18	1	2	57	1	2	1	1	0	8	1	1	1	1	2	2	15	5	5.48	1
1	4	1	1	0	0	4	1	1	2.5	0	78	154	9	0	14	1	2	71	2	2	1	1	0	8	1	9	1	1	1	1	15	5	4.18	1
1	3	1	2	0	0	3	2	1	8	1	95	180	3	1	16	2	2	63	2	2	1	2	0	8	1	2	9	1	2	1	14	5	5.99	1
1	2	1	2	0	0	2	2	1	1	1	88	127	5	1	16	2	2	58	1	2	1	1	0	8	2	1	1	1	1	1	13	5	5.15	1
1	1	1	2	0	0	1	2	1	28	0	82	162	1	1	9	1	2	71	2	2	1	1	0	8	2	1	1	1	2	1	15	5	5.29	1
1	3	1	2	0	0	3	2	1	72	0	90	205	2	1	13	2	2	77	2	2	1	2	0	8	2	2	1	1	2	2	15	5	7.91	1
1	1	1	2	0	0	1	2	1	3	0	110	210	3	0	15	1	2	62	2	2	1	1	0	8	2	1	1	1	1	1	15	5	6.22	1
1	3	1	2	0	0	3	2	1	8	0	92	143	7	1	21	2	2	64	2	2	1	2	0	8	1	1	1	2	1	1	15	5	NA	1
1	4	1	1	0	0	3	2	1	2	0	115	157	19	1	16	2	2	31	1	1	1	1	0	8	1	1	1	1	2	2	13	6	6.59	1
1	1	1	2	0	0	1	2	1	21	2	74	127	7	1	16	99	2	57	1	1	1	1	0	8	1	1	1	1	1	1	13	6	NA	1
1	3	1	2	0	0	2	2	1	3	1	83	171	13	1	21	1	2	71	2	1	1	1	0	8	1	1	1	1	2	1	14	6	4.36	1
1	6	2	1	0	0	6	1	2	3	0	100	205	40	1	1	2	2	57	1	1	1	1	0	8	1	1	1	1	1	1	4	6	NA	1
1	2	1	2	0	0	1	2	1	3	1	93	131	0	1	15	1	2	46	1	1	1	1	0	8	1	1	1	1	1	1	15	6	5.74	1
1	0	1	2	0	0	1	2	1	48	1	127	180	0	1	13	1	1	35	1	2	1	1	0	8	1	1	1	1	2	2	15	6	5.26	1
1	1	1	2	0	0	1	2	1	3	0	100	180	2	1	12	1	2	67	2	1	1	1	0	8	2	1	1	1	1	1	15	6	5	1
1	1	1	2	1	0	1	2	1	1.5	0	102	168	10	1	10	2	2	50	1	1	1	1	0	8	2	1	1	1	1	1	15	6	4.4	1
1	3	1	2	0	0	2	2	1	3	0	140	221	7	1	11	2	2	41	1	1	1	1	0	8	2	1	1	1	2	1	13	6	6.3	1
1	1	1	2	0	0	1	2	1	24	0	100	165	2	0	9	2	1	48	1	2	1	1	0	8	1	1	1	1	1	1	12	6	4.34	1
1	3	1	2	0	0	2	2	1	13	1	110	186	7	1	15	2	2	64	2	1	1	1	0	8	2	1	1	1	1	1	11	6	5.65	1
1	5	1	1	0	0	5	1	1	2	1	108	199	15	0	15	1	2	72	2	2	1	1	0	8.2	1	1	1	1	1	1	14	2	6.26	1
1	6	2	1	0	0	6	1	2	4.5	1	85	144	22	0	1	2	2	64	2	1	1	1	0	8.2	2	1	1	1	1	1	7	4	-9	2
1	3	1	2	0	0	3	2	1	8	1	86	141	13	0	18	1	1	55	1	2	1	1	0	8.2	1	1	1	1	1	1	10	4	6.44	2
1	1	1	2	0	0	1	2	1	12	1	80	110	1	0	8	2	1	73	2	1	1	1	0	8.2	1	1	2	1	1	1	14	4	6.08	1
1	1	1	2	0	0	1	2	1	1	1	130	200	9	1	20	2	2	47	1	2	1	1	0	8.2	1	1	1	1	2	2	13	5	4.89	1
1	3	1	2	0	0	2	2	1	48	1	65	128	2	1	16	1	2	55	1	1	1	1	0	8.25	1	1	1	1	2	1	15	6	4.64	1
1	1	1	2	0	0	1	2	1	24	1	95	130	4	1	25	1	2	63	2	1	1	1	0	8.294	1	1	1	1	2	1	15	6	NA	1
1	3	1	2	0	0	3	2	1	96	0	93	161	8	0	33	1	2	48	1	2	1	1	0	8.3	2	1	1	1	1	1	15	5	7.29	1
1	1	1	2	0	0	1	2	1	12	1	88	147	4	1	13	2	1	66	2	1	1	1	0	8.4	2	2	1	2	1	1	15	4	7.95	1
1	4	1	1	1	0	3	2	1	2	1	110	180	6	1	28	1	2	57	1	2	1	1	0	8.4	2	1	1	1	2	1	15	5	4.55	1
1	4	1	1	0	0	4	1	1	4	0	96	200	13	1	24	1	2	72	2	2	1	1	0	8.4	2	1	1	1	2	2	15	5	5.92	1
1	3	1	2	0	0	3	2	1	6	1	72	120	3	1	13	2	2	73	2	1	1	1	0	8.45	2	1	1	1	1	2	15	6	8.38	1
1	4	1	1	0	0	4	1	1	6.5	0	86	141	5	1	18	1	1	59	1	1	1	1	0	8.5	2	1	1	1	2	2	15	0	14.46	1
1	1	1	2	0	0	0	2	1	4	0	92	169	5	0	16	1	2	59	1	2	1	2	0	8.5	2	1	1	1	1	1	13	0	6.06	1
1	4	1	1	0	0	4	1	1	2	1	68	109	10	1	16	1	2	51	1	1	1	1	0	8.5	1	1	1	1	2	1	NA	2	5.87	1
1	3	1	2	0	0	2	2	1	2.5	1	90	129	20	1	19	2	2	54	1	2	1	1	0	8.5	2	1	1	1	1	1	3	5	7.42	1
1	1	1	2	0	0	1	2	1	75	0	85	132	3	1	14	1	2	44	1	1	1	1	0	8.5	1	1	1	1	2	1	15	6	17.67	1
1	4	1	1	0	0	2	2	1	19	0	94	158	6	0	19	1	2	52	1	2	1	1	0	8.5	2	1	1	1	1	1	15	6	6.07	1
1	3	1	2	0	0	3	2	1	6	1	100	165	NA	0	20	1	2	64	2	2	1	2	0	8.6	1	1	1	1	1	1	15	0	NA	1
1	2	1	2	0	0	1	2	1	0.5	0	90	190	7	0	18	1	2	63	2	2	1	1	0	8.6	1	1	1	1	1	1	15	5	7.8	1
1	1	1	2	0	0	0	2	1	72	0	85	165	0	1	16	2	2	18	1	1	1	1	0	8.6	1	1	1	1	2	1	15	6	NA	1
1	1	1	2	0	0	1	2	1	1.5	2	100	170	11	1	12	1	2	64	2	2	1	2	0	8.7	1	1	9	1	1	1	15	5	7.02	1
1	5	1	1	0	0	6	1	2	2.5	1	100	160	21	0	9	1	2	67	2	1	1	1	0	8.7	1	1	1	1	1	1	8	6	6.1	1
1	2	1	2	0	0	2	2	1	1	0	90	170	3	1	30	2	2	58	1	1	1	1	0	8.7	1	1	1	1	2	2	15	6	5.3	1
1	4	1	1	1	0	4	1	1	24	0	110	180	10	1	23	1	2	73	2	2	1	1	0	8.82	1	1	1	1	1	1	15	5	5.78	1
1	3	1	2	0	0	1	2	1	48	1	111	176	7	1	7	2	2	39	1	2	1	1	0	8.9	1	1	1	2	1	2	15	5	10.53	1
1	3	1	2	0	0	3	2	1	120	0	86	143	8	1	21	1	2	56	1	2	1	2	0	8.9	1	1	1	1	1	1	14	5	5.38	1
1	3	1	2	0	0	3	2	1	7	0	84	143	7	1	15	1	1	63	2	2	1	1	0	9	1	1	1	1	2	2	15	0	5.44	1
1	4	1	1	0	0	2	2	1	1	1	120	190	19	1	17	1	2	54	1	2	1	1	0	9	1	1	1	1	2	2	11	5	4.82	1
1	3	1	2	0	0	3	2	1	1.5	1	91	194	12	1	33	1	2	64	2	2	2	2	0	9	1	1	1	2	2	2	13	5	10.29	1
1	3	1	2	0	0	3	2	1	4	0	120	195	7	1	20	1	2	53	1	2	1	1	0	9	1	1	1	1	1	1	15	5	7.5	1
1	2	1	2	0	0	2	2	1	26	0	85	145	5	1	9	1	2	60	2	2	1	1	0	9	1	1	1	1	1	1	NA	5	4.98	1
1	2	1	2	0	0	2	2	1	3.5	0	97	163	NA	0	14	1	2	57	1	2	1	1	0	9	1	1	1	1	1	1	15	5	5.25	1
1	6	2	1	0	1	6	1	2	10	0	90	161	21	1	6	2	2	84	2	2	1	1	0	9	2	1	1	2	1	1	11	5	23.62	1
1	1	1	2	0	0	1	2	1	14	0	94	161	5	0	12	1	2	60	2	2	1	1	0	9	1	1	1	1	1	1	15	5	5.99	1
1	1	1	2	0	0	1	2	1	6	0	103	166	7	0	21	1	2	70	2	2	1	1	0	9	2	1	1	1	1	2	15	5	5.24	1
1	4	1	1	0	0	4	1	1	36	1	98	160	7	1	16	2	2	59	1	2	1	1	0	9	2	1	1	1	2	2	8	5	NA	1
1	5	1	1	0	0	6	1	2	3	1	109	223	35	1	30	1	2	42	1	2	1	1	0	9	2	1	1	1	2	2	5	5	NA	1
1	3	1	2	0	0	2	2	1	8	0	101	163	5	1	14	2	2	51	1	2	1	1	0	9	1	1	1	1	2	2	13	5	5.38	1
1	1	1	2	0	0	0	2	1	113	0	100	142	0	1	14	2	1	37	1	2	1	1	0	9	1	1	1	1	2	2	15	6	5.36	1
1	6	2	1	1	0	6	1	2	2	1	111	155	33	1	6	2	2	43	1	1	1	1	0	9	2	1	1	1	2	1	4	6	7.74	1
1	4	1	1	0	0	2	2	1	2	1	72	127	28	0	26	2	1	38	1	1	1	1	0	9	2	1	1	1	1	1	5	6	5.83	2
1	2	1	2	0	0	3	2	1	6	0	90	150	7	0	29	2	2	56	1	2	1	1	0	9.1	2	1	2	1	1	1	15	5	5.07	1
1	4	1	1	0	0	4	1	1	16	0	115	200	7	0	20	1	1	70	2	2	1	1	0	9.1	1	1	1	1	1	1	15	6	8.4	1
1	5	2	1	0	0	6	1	2	48	0	94	156	10	0	6	1	2	85	2	1	1	1	0	9.1	1	1	1	1	1	1	13	6	4.7	1
1	4	1	1	0	0	4	1	1	2	1	89	161	18	1	11	2	2	68	2	1	1	1	0	9.2	1	2	1	1	2	2	11	6	9.46	1
1	1	1	2	0	0	1	2	1	24	0	100	180	2	0	17	1	1	81	2	1	1	1	0	9.3	1	1	1	1	1	1	15	4	5.66	1
1	2	1	2	0	0	2	2	1	19	1	150	250	5	1	15	1	2	55	1	2	1	1	0	9.4	1	1	1	1	1	1	15	5	5.6	1
1	2	1	2	0	0	1	2	1	15	1	94	164	16	0	27	1	2	70	2	2	1	1	0	9.4	2	1	1	2	1	1	13	5	5.22	1
1	5	1	1	0	0	5	1	1	8	1	71	103	24	1	24	2	2	59	1	2	1	1	0	9.5	2	1	1	1	2	2	5	5	NA	2
1	1	1	2	0	0	1	2	1	2	0	93	147	2	1	26	1	2	61	2	2	1	1	0	9.5	2	1	1	1	1	2	14	5	5.56	1
1	4	1	1	0	0	4	1	1	7.5	0	64	97	13	1	15	1	2	61	2	1	1	1	0	9.5	1	2	1	1	2	2	15	6	5.54	1
1	1	1	2	0	0	1	2	1	32	0	99	169	2	1	11	1	2	59	1	2	1	1	0	9.6	1	1	1	1	2	2	15	5	6.18	1
1	2	1	2	0	0	2	2	1	4	1	112	198	7	0	28	1	2	52	1	2	1	1	0	9.6	1	1	1	1	1	1	15	5	5.79	1
1	1	1	2	0	0	1	2	1	72	0	82	127	NA	1	21	1	2	53	1	1	1	1	0	9.6	1	1	1	1	1	2	15	6	6.98	1
1	1	1	2	0	0	0	2	1	48	1	112	180	0	0	12	2	1	62	2	1	1	1	0	9.7	1	1	1	1	1	1	15	4	8.2	1
1	4	1	1	0	0	4	1	1	1	0	100	190	17	0	20	1	2	64	2	2	1	2	0	9.8	1	1	1	1	1	1	10	5	5.68	1
1	4	1	1	0	0	3	2	1	56	1	97	163	10	1	9	2	2	50	1	2	1	1	0	9.8	1	1	1	2	1	1	15	5	6.01	1
1	1	1	2	0	0	0	2	1	168	1	75	135	0	1	6	2	1	38	1	2	2	2	0	9.9	1	1	1	1	1	1	15	1	5.4	1
1	2	1	2	0	0	2	2	1	16	0	85	116	3	1	8	1	1	56	1	NA	1	1	0	10	1	1	1	9	2	2	15	0	5.36	1
1	1	1	2	0	0	1	2	1	3	0	110	180	2	0	15	1	1	57	1	2	1	1	0	10	1	1	1	1	1	1	15	4	5.38	1
1	2	1	2	0	0	2	2	1	72	0	120	180	0	1	18	2	1	77	2	1	1	1	0	10	2	1	1	1	2	2	15	4	5	1
1	3	1	2	0	0	3	2	1	9	1	104	180	1	1	NA	2	1	55	1	2	1	1	0	10	1	1	1	1	2	2	14	4	6.46	1
1	2	1	2	0	0	1	2	1	7.5	0	96	171	12	0	9	1	2	71	2	2	1	2	0	10	1	1	1	2	1	1	13	5	8.37	1
1	6	2	1	0	0	6	1	2	2.5	1	101	162	13	1	9	1	2	58	1	2	1	2	0	10	2	1	1	2	2	1	15	5	6.95	2
1	4	1	1	0	0	3	2	1	24	1	89	141	16	0	21	1	2	58	1	2	1	2	0	10	1	2	1	1	1	1	13	5	9.47	1
1	4	1	1	0	0	4	1	1	0.5	0	138	236	11	1	2	1	2	55	1	2	1	1	0	10	1	1	1	1	2	2	13	5	5.14	1
1	1	1	2	0	0	1	2	1	48	0	110	140	0	1	1	1	2	53	1	2	1	2	0	10	1	1	1	1	1	2	15	5	9.7	1
1	4	1	1	0	0	4	1	1	3.5	1	70	150	16	1	19	1	2	78	2	2	1	1	0	10	1	1	1	1	1	1	14	5	7.7	1
1	4	1	1	1	0	4	1	1	5	1	100	170	15	1	33	1	2	59	1	2	1	1	0	10	2	1	1	1	2	2	12	5	5.83	1
1	4	1	1	1	0	4	1	1	2	1	121	171	8	1	18	2	2	36	1	2	1	1	0	10	2	1	1	1	2	1	15	5	5.3	1
1	3	1	2	0	0	3	2	1	25	0	81	162	8	0	13	1	2	58	1	2	1	1	0	10	2	1	1	1	1	1	15	5	4.85	1
1	0	1	2	0	0	0	2	1	24	0	101	168	1	1	14	1	2	61	2	2	1	1	0	10	1	1	1	1	1	1	15	5	4.98	1
1	4	1	1	0	0	4	1	1	7	0	97	152	10	1	21	1	2	65	2	2	1	1	0	10	1	1	1	1	1	1	15	5	6.73	1
1	1	1	2	0	0	1	2	1	96	0	108	148	0	1	11	2	2	45	1	2	1	1	0	10	2	1	1	1	2	2	15	5	6.38	1
1	0	1	2	0	0	0	2	1	72	0	120	200	0	0	11	2	2	53	1	2	1	1	0	10	2	1	1	1	1	1	15	5	5	1
1	6	2	1	0	0	6	1	2	2	0	100	180	19	0	3	1	2	69	2	2	1	1	0	10	2	1	1	1	1	1	7	5	6	1
1	6	2	1	0	0	6	1	2	1.5	1	93	187	26	1	1	2	2	58	1	2	1	1	0	10	2	1	1	1	2	2	3	5	10.55	1
1	4	1	1	0	0	5	1	1	1	1	78	130	13	1	29	2	2	73	2	2	1	2	0	10	2	2	1	2	1	1	11	5	8.54	1
1	3	1	2	0	0	3	2	1	12	0	113	166	10	1	24	1	2	55	1	2	1	1	0	10	1	1	1	1	2	1	15	5	5.59	1
1	3	1	2	0	0	2	2	1	120	1	100	160	2	1	16	1	2	69	2	2	1	1	0	10	1	1	1	1	1	2	13	5	NA	1
1	2	1	2	0	0	1	2	1	6	1	80	150	3	0	14	1	2	60	2	2	1	1	0	10	1	1	1	1	1	1	NA	5	6.18	1
1	4	1	1	0	0	3	2	1	4	1	85	145	3	0	15	2	2	84	2	2	1	1	0	10	2	1	2	1	1	1	13	5	8.24	1
1	1	1	2	0	0	2	2	1	2	1	105	158	6	1	28	1	2	65	2	2	1	2	0	10	1	1	1	1	1	1	15	5	5.47	1
1	2	1	2	0	0	2	2	1	2	1	107	156	6	1	25	1	2	52	1	2	1	1	0	10	2	1	1	1	2	1	15	5	6.33	1
1	1	1	2	0	0	1	2	1	2	1	119	219	8	0	25	1	2	79	2	2	1	1	0	10	1	1	1	1	1	1	13	5	5.41	1
1	0	1	2	0	0	1	2	1	10	0	85	143	2	0	16	1	2	69	2	2	1	2	0	10	1	1	1	1	1	1	15	5	4.34	1
1	1	1	2	0	0	1	2	1	2	1	99	161	6	1	11	1	2	68	2	2	1	1	0	10	1	2	1	1	2	2	15	5	6.32	1
1	4	1	1	0	0	3	2	1	2.5	0	114	214	10	0	20	1	2	66	2	2	1	1	0	10	1	2	1	1	1	1	15	5	5.04	1
1	3	1	2	0	0	2	2	1	16	1	89	154	1	1	16	1	2	64	2	2	1	1	0	10	1	1	1	1	2	2	15	5	6.27	1
1	6	2	1	0	0	6	1	2	2	1	100	160	10	1	1	2	2	52	1	2	1	1	0	10	1	1	1	1	2	2	10	5	5.29	1
1	2	1	2	0	0	1	2	1	0.5	1	110	200	6	1	15	2	2	47	1	2	1	2	0	10	2	1	1	1	1	1	15	5	5.24	1
1	2	1	2	0	0	2	2	1	1	0	NA	NA	NA	0	NA	1	2	42	1	2	1	1	0	10	2	1	1	1	1	1	NA	5	5.08	1
1	2	1	2	0	0	2	2	1	1	1	122	205	14	0	26	1	2	56	1	2	1	1	0	10	2	1	1	1	1	1	12	5	4.62	1
1	4	1	1	0	0	3	2	1	153	0	134	168	10	0	13	1	2	72	2	2	1	1	0	10	1	1	1	1	1	1	15	5	5.82	1
1	5	1	1	0	0	3	2	1	4	0	99	155	12	1	28	1	2	51	1	1	1	1	0	10	1	1	1	1	1	1	13	6	7.46	2
1	4	1	1	0	0	3	2	1	1	0	102	171	12	1	19	2	2	65	2	1	1	1	0	10	1	1	1	1	2	1	13	6	4.71	2
1	4	1	1	0	0	4	1	1	2.5	1	95	140	18	1	15	1	2	49	1	1	1	1	0	10	1	1	1	1	1	1	13	6	12.91	1
1	4	1	1	0	0	2	2	1	68	1	113	158	5	0	13	2	2	68	2	1	1	1	0	10	1	1	1	1	1	1	14	6	4.77	1
1	1	1	2	0	0	1	2	1	24	1	104	200	7	1	20	1	2	70	2	1	1	1	0	10	1	1	1	1	2	2	15	6	6.48	1
1	3	1	2	0	0	1	2	1	10	1	99	160	5	0	16	1	2	69	2	1	1	1	0	10	1	1	1	1	1	1	15	6	5.48	1
1	2	1	2	0	0	2	2	1	10	1	80	141	6	0	17	1	2	61	2	1	1	1	0	10	1	1	1	1	1	1	15	6	5.75	1
1	1	1	2	0	0	1	2	1	8	1	95	188	4	0	19	1	2	60	2	1	1	1	0	10	1	1	1	1	1	1	15	6	6.1	1
1	2	1	2	0	0	2	2	1	0.5	0	100	190	14	1	20	2	2	52	1	1	1	1	0	10	2	1	1	1	2	2	14	6	5.6	1
1	2	1	2	0	0	2	2	1	24	0	93	162	0	0	12	2	2	48	1	1	1	1	0	10	2	1	1	1	1	1	15	6	6.8	1
1	1	1	2	0	0	1	2	1	1.5	1	100	207	NA	1	15	2	2	89	2	1	1	1	0	10	2	1	2	1	1	1	NA	6	6.23	1
1	5	1	1	0	0	4	1	1	2	0	95	179	6	1	14	1	2	73	2	1	1	1	0	10	1	1	1	1	2	1	15	6	3.51	1
1	1	1	2	0	0	1	2	1	168	1	92	151	2	1	7	1	2	51	1	2	1	1	0	10.14	1	1	1	2	1	1	15	5	7.42	1
1	4	1	1	0	0	3	2	1	144	1	67	118	10	0	8	1	2	50	1	1	1	1	0	10.3	1	1	1	1	1	1	15	6	4.38	1
1	5	1	1	1	0	5	1	1	0	0	90	134	36	1	25	2	2	76	2	1	1	1	0	10.4	2	1	1	2	1	1	13	6	NA	1
1	4	1	1	0	0	3	2	1	1	1	105	175	10	1	3	1	2	64	2	2	1	1	0	10.43	1	1	1	1	2	2	15	5	5.9	1
1	4	1	1	0	0	2	2	1	5	1	70	130	16	1	21	1	2	62	2	1	1	1	0	10.5	1	1	2	1	2	1	8	6	NA	1
1	4	1	1	0	0	4	1	1	3	0	90	160	10	0	10	2	2	77	2	2	2	2	0	10.6	2	1	1	1	1	2	12	5	11.29	1
1	3	1	2	0	0	2	2	1	2	1	110	170	17	0	11	2	2	58	1	2	1	2	0	10.6	1	1	1	1	1	1	15	5	6.99	1
1	1	1	2	0	0	1	2	1	48	0	111	170	3	0	15	1	2	51	1	1	1	1	0	10.6	1	1	1	1	1	1	15	6	7.4	1
1	6	2	1	1	0	6	1	2	96	0	75	121	6	1	14	2	2	65	2	1	1	1	0	10.6	2	1	1	1	2	1	15	6	9.85	1
1	4	1	1	1	0	3	2	1	7	1	81	125	12	1	17	2	2	76	2	2	1	1	0	10.65	1	1	1	1	1	2	10	5	6.77	1
1	2	1	2	0	0	3	2	1	2	1	104	189	8	0	12	2	2	59	1	2	1	1	0	10.7	2	1	1	1	2	1	14	5	5.5	1
1	0	1	2	0	0	0	2	1	17	1	80	134	0	0	6	2	1	47	1	1	1	1	0	10.7	1	1	1	1	1	1	15	6	5.05	2
1	3	1	2	0	0	2	2	1	12	1	95	168	16	0	8	2	1	78	2	1	1	1	0	10.78	1	1	1	1	1	1	14	4	8.54	1
1	4	1	1	0	0	4	1	1	3	1	102	186	10	1	16	1	2	54	1	2	1	1	0	10.8	2	1	1	1	1	1	14	5	-9	2
1	2	1	2	0	0	2	2	1	3	0	110	220	14	0	27	1	2	73	2	1	1	1	0	10.8	1	1	1	1	1	1	12	6	4.9	1
1	4	1	1	0	0	2	2	1	72	1	102	207	18	1	12	1	2	57	1	2	1	1	0	10.85	2	1	1	1	1	1	13	5	7.76	1
1	2	1	2	0	0	1	2	1	3	1	122	187	0	1	21	1	2	61	2	2	1	1	0	11	1	2	1	1	1	1	15	1	6.4	1
1	1	1	2	0	0	0	2	1	44	0	114	167	11	1	23	2	2	41	1	2	1	1	0	11	1	1	1	1	2	1	14	5	5.07	1
1	2	1	2	0	0	2	2	1	8	0	123	173	6	0	13	2	2	49	1	2	1	1	0	11	1	1	1	1	1	1	15	5	7.5	1
1	1	1	2	1	0	1	2	1	48	0	124	219	4	0	12	1	2	52	1	2	1	1	0	11	1	1	1	1	1	1	15	5	6.74	1
1	5	1	1	0	0	6	1	2	3	1	114	216	20	0	18	1	2	56	1	2	1	2	0	11	1	1	1	1	1	1	11	5	7.1	1
1	4	1	1	0	0	4	1	1	1.5	1	106	183	19	1	29	1	2	50	1	1	1	1	0	11	1	1	1	1	2	2	13	6	5.02	2
1	1	1	2	0	0	1	2	1	26	0	99	163	4	1	16	1	2	72	2	1	1	1	0	11	1	2	1	1	1	1	15	6	4.71	1
1	1	1	2	0	0	1	2	1	99	0	88	141	2	1	15	1	2	63	2	1	1	1	0	11	1	2	1	1	2	1	15	6	6.16	1
1	4	1	1	0	0	4	1	1	1.5	1	110	160	9	1	25	1	2	69	2	1	1	1	0	11.04	1	1	1	1	2	2	12	6	5.2	1
1	6	2	1	0	0	6	1	2	1	1	101	202	35	1	16	2	2	50	1	2	1	1	0	11.2	2	1	1	1	1	1	5	5	6.22	1
1	4	1	1	0	0	3	2	1	2	1	86	139	4	0	19	2	2	86	2	1	1	1	0	11.2	1	1	1	1	1	1	9	6	5.36	1
1	1	1	2	0	0	1	2	1	1	0	100	172	12	1	15	1	2	54	1	2	1	1	0	11.25	2	2	1	1	2	2	15	5	6.5	1
1	4	1	1	0	0	6	1	2	7	0	90	170	15	0	12	1	2	65	2	1	1	1	0	11.25	1	2	1	1	1	1	11	6	7.4	1
1	4	1	1	0	0	3	2	1	164	1	91	162	11	1	8	1	2	74	2	2	1	1	0	11.3	1	1	1	1	1	1	15	5	4.48	1
1	4	1	1	0	0	4	1	1	2.5	1	75	166	7	0	17	1	2	75	2	2	1	1	0	11.3	2	1	1	1	1	1	12	5	5.37	1
1	4	1	1	0	0	4	1	1	1	0	140	190	8	0	20	2	2	63	2	1	1	1	0	11.3	1	2	1	1	1	1	15	6	6	1
1	1	1	2	0	0	1	2	1	2	1	80	183	3	1	7	1	2	84	2	1	1	1	0	11.3	2	1	1	1	2	1	15	6	5.57	1
1	0	1	2	0	0	0	2	1	26	0	84	140	8	1	10	1	2	51	1	1	1	1	0	11.3	1	1	1	1	2	2	15	6	5.39	1
1	3	1	2	0	0	2	2	1	45	0	103	163	12	0	14	2	2	47	1	2	1	1	0	11.38	1	1	1	1	1	1	13	5	4.78	1
1	4	1	1	1	0	4	1	1	4	1	56	118	17	1	26	2	2	73	2	2	1	1	0	11.4	2	1	1	1	2	2	11	5	6.42	1
1	1	1	2	0	0	0	2	1	6	2	100	202	7	1	3	1	2	64	2	2	1	1	0	11.5	1	1	1	1	1	1	15	5	5.92	1
1	4	1	1	0	0	1	2	1	72	0	120	180	0	1	19	1	2	65	2	2	1	2	0	11.5	1	1	1	1	2	2	15	5	7.65	1
1	0	1	2	0	0	0	2	1	24	0	101	162	0	0	10	1	1	48	1	1	1	1	0	11.5	1	1	1	1	1	1	15	6	5.85	1
1	1	1	2	0	0	2	2	1	48	0	80	130	1	1	11	1	2	50	1	2	2	2	0	11.53	1	1	1	1	2	2	15	5	6.61	1
1	1	1	2	0	0	0	2	1	6	1	107	165	2	1	13	2	1	57	1	1	1	1	0	11.6	1	1	1	1	2	1	15	4	-9	1
1	4	1	1	0	0	4	1	1	0	2	76	123	11	1	16	2	2	60	2	2	1	1	0	11.6	1	1	1	1	1	1	10	5	5.99	1
1	3	1	2	0	0	2	2	1	48	1	105	173	8	1	18	2	2	34	1	2	1	1	0	11.6	1	1	1	1	2	2	15	5	4.99	1
1	3	1	2	0	0	3	2	1	2	0	100	180	6	1	25	1	2	64	2	1	1	1	0	11.6	1	1	1	1	2	2	15	6	6.81	1
1	3	1	2	0	0	3	2	1	3	1	80	150	12	0	30	1	2	80	2	2	1	1	0	11.79	1	1	1	1	1	1	15	5	5.18	1
1	5	1	1	1	0	5	1	1	7	1	83	158	13	1	20	2	2	85	2	2	1	1	0	11.84	1	1	1	1	2	2	11	5	NA	1
1	2	1	2	0	0	2	2	1	1	1	100	165	0	0	44	2	2	77	2	2	1	1	0	11.85	1	1	1	1	1	1	NA	5	9.25	1
1	2	1	2	0	0	2	2	1	39	1	77	124	3	1	14	1	1	72	2	2	1	2	0	12	1	1	1	1	1	1	14	4	5.7	2
1	1	1	2	0	0	1	2	1	6	1	62	166	NA	1	6	2	1	55	1	2	1	2	0	12	2	1	1	1	2	2	13	4	NA	1
1	1	1	2	0	0	1	2	1	1	0	100	160	5	1	14	2	1	56	1	2	1	1	0	12	1	1	1	1	2	1	12	4	NA	1
1	3	1	2	0	0	1	2	1	2	1	99	174	7	0	20	1	1	60	2	2	1	1	0	12	2	1	1	1	1	1	11	4	4.92	1
1	4	1	1	0	0	4	1	1	2.5	0	140	170	11	0	19	2	2	47	1	2	1	1	0	12	1	1	1	1	1	1	13	5	5.26	1
1	1	1	2	0	0	1	2	1	4.5	0	100	160	2	1	16	1	2	49	1	2	1	2	0	12	1	1	1	1	1	1	15	5	5.66	1
1	1	1	2	1	0	1	2	1	2	0	151	246	35	1	30	2	2	65	2	2	1	1	0	12	2	1	1	1	1	1	8	5	7.9	2
1	2	1	2	0	0	1	2	1	1	1	110	200	2	1	29	2	2	73	2	2	1	1	0	12	2	1	1	1	1	1	15	5	6.88	1
1	4	1	1	0	0	4	1	1	5	1	78	127	35	0	19	2	2	53	1	2	1	1	0	12	1	1	1	1	1	1	11	5	5.81	1
1	3	1	2	0	0	2	2	1	4	1	111	207	2	1	5	1	2	61	2	2	1	1	0	12	1	1	1	1	2	2	15	5	5.87	1
1	1	1	2	0	0	0	2	1	72	0	100	170	6	0	12	2	2	51	1	2	1	1	0	12	2	1	1	1	1	1	13	5	17.91	1
1	5	2	1	1	0	6	1	2	2	1	103	158	20	1	1	1	2	44	1	2	1	1	0	12	1	1	1	1	1	1	4	5	6.2	1
1	3	1	2	0	0	3	2	1	2	0	94	150	0	1	13	2	2	59	1	2	1	2	0	12	2	2	1	1	2	2	15	5	7.8	1
1	1	1	2	0	0	1	2	1	2	1	72	130	4	0	19	1	2	60	2	2	1	1	0	12	1	1	1	1	1	1	13	5	6.55	1
1	2	1	2	0	0	2	2	1	2	1	85	177	33	1	24	2	2	70	2	NA	1	1	0	12	2	1	1	9	1	2	8	6	11.95	2
1	4	1	1	0	0	4	1	1	1.5	0	97	180	15	0	27	1	2	77	2	1	1	1	0	12	1	1	1	2	1	1	13	6	5.88	1
1	4	1	1	0	0	5	1	1	0.5	0	120	180	21	0	23	2	2	61	2	1	1	1	0	12	1	1	1	1	1	1	7	6	7.8	1
1	6	2	1	0	0	6	1	2	7	1	70	137	18	1	1	1	2	54	1	1	1	1	0	12	1	1	1	1	2	2	8	6	NA	1
1	0	1	2	0	0	0	2	1	3	1	117	172	4	1	14	2	1	53	1	2	1	1	0	12	1	1	1	2	2	2	15	6	6.8	1
1	1	1	2	0	0	1	2	1	24	1	106	170	3	0	27	1	2	53	1	2	1	1	0	12.2	1	1	2	1	1	1	15	5	7.02	1
1	1	1	2	0	0	4	1	1	6	0	93	202	2	1	22	1	2	70	2	2	1	1	0	12.24	2	1	1	2	2	2	15	5	14.55	1
1	0	1	2	0	0	0	2	1	72	0	71	112	0	0	19	1	1	20	1	1	1	1	0	12.325	1	1	1	1	1	1	15	1	4.41	1
1	0	1	2	0	0	0	2	1	12	0	95	158	3	1	18	1	2	68	2	2	1	1	0	12.5	1	1	1	1	1	2	15	5	3.83	1
1	3	1	2	0	0	3	2	1	10	0	114	164	18	0	26	1	2	56	1	1	1	1	0	12.5	2	1	1	1	1	1	10	6	7.25	1
1	2	1	2	0	0	2	2	1	2	1	84	128	12	0	22	1	2	43	1	1	1	1	0	12.5	2	1	1	1	1	1	14	6	6.99	1
1	4	1	1	0	0	3	2	1	1	1	92	175	9	1	3	1	1	59	1	1	1	1	0	12.584	2	1	1	1	2	2	15	4	9.17	1
1	1	1	2	0	0	1	2	1	144	1	101	155	2	0	10	2	1	72	2	1	1	1	0	12.6	1	1	1	1	1	1	15	4	4.84	1
1	4	1	1	0	0	4	1	1	1	1	95	161	6	0	29	2	2	55	1	1	1	1	0	12.6	2	1	1	1	1	1	14	6	7.49	1
1	6	2	1	0	0	6	1	2	4	1	150	220	40	0	1	1	2	53	1	2	1	1	0	12.7	2	1	1	1	1	1	3	5	7.07	2
1	2	1	2	0	0	1	2	1	2	0	89	151	8	1	25	2	2	72	2	2	1	1	0	12.8	1	1	1	1	1	1	15	5	4.62	1
1	1	1	2	0	0	1	2	1	2	1	89	146	16	0	23	1	2	64	2	1	1	1	0	12.8	1	1	1	1	1	1	9	6	5.22	1
1	2	1	2	0	0	2	2	1	24	1	118	214	0	1	22	1	2	60	2	1	1	1	0	12.88	2	1	1	1	1	1	15	4	8.5	1
1	2	1	2	0	0	1	2	1	3	1	89	162	5	1	17	1	2	85	2	2	1	1	0	12.92	2	1	1	1	1	1	14	4	6.22	1
1	2	1	2	0	0	2	2	1	2	1	115	149	7	0	30	1	1	54	1	1	1	1	0	13	1	1	1	1	1	1	15	0	6.61	1
1	0	1	2	0	0	0	2	1	24	0	92	158	0	1	21	1	1	60	2	2	1	1	0	13	1	1	1	1	1	2	NA	4	8.46	1
1	2	1	2	0	0	2	2	1	3.5	1	60	128	16	0	17	1	2	55	1	2	1	1	0	13	1	1	1	1	1	1	14	5	6.42	1
1	2	1	2	0	0	1	2	1	14	1	84	147	22	0	16	1	2	82	2	2	1	1	0	13	2	1	1	1	1	1	12	5	6.81	1
1	6	2	1	0	0	6	1	2	8	1	85	156	35	1	2	1	2	79	2	2	1	1	0	13	1	1	1	1	1	1	3	5	8.81	1
1	1	1	2	0	0	1	2	1	6	1	85	142	6	0	15	1	2	58	1	2	1	1	0	13	1	1	1	1	1	1	15	5	9.3	1
1	4	1	1	0	0	4	1	1	3	1	74	161	8	0	15	1	2	90	2	2	1	1	0	13	1	1	1	1	1	1	15	5	5.79	1
1	1	1	2	0	0	1	2	1	25	1	78	160	4	0	18	1	2	69	2	2	1	1	0	13	1	1	1	1	1	1	15	5	4.93	1
1	4	1	1	0	0	2	2	1	72	0	123	220	6	0	4	1	2	46	1	2	1	2	0	13	1	1	1	1	1	1	15	5	4.43	1
1	3	1	2	1	0	3	2	1	120	1	119	222	15	1	60	1	2	67	2	2	1	1	0	13	1	1	1	1	1	1	12	5	6.2	1
1	1	1	2	0	0	1	2	1	8	0	139	199	33	1	14	2	2	55	1	2	1	1	0	13	1	1	1	1	1	1	15	5	9.51	1
1	4	1	1	0	0	2	2	1	1.5	1	110	164	16	0	19	99	2	40	1	1	1	1	0	13	1	1	1	1	1	1	14	6	5.09	1
1	3	1	2	0	0	2	2	1	1	0	77	160	11	1	8	2	2	67	2	2	1	2	0	13	1	1	1	1	1	1	13	6	6.61	1
1	6	2	1	1	0	6	1	2	3	1	80	162	13	1	18	2	2	79	2	1	1	1	0	13	2	1	2	1	1	1	12	6	6.89	2
1	6	1	1	0	1	6	1	2	0.5	2	69	110	35	1	42	2	1	30	1	1	1	1	0	13	1	1	1	1	2	1	5	6	11.4	2
1	3	1	2	0	0	3	2	1	96	0	84	185	4	1	25	1	1	72	2	2	1	2	0	13.1	2	1	2	1	2	1	15	4	5.41	1
1	2	1	2	0	0	1	2	1	2	0	91	127	4	1	16	1	2	59	1	1	1	1	0	13.42	2	1	1	1	1	2	15	6	8.8	1
1	1	1	2	0	0	1	2	1	24	1	65	152	2	1	19	2	2	82	2	1	1	1	0	13.5	1	1	1	1	1	1	15	4	4.23	1
1	1	1	2	0	0	1	2	1	72	0	80	150	2	0	10	1	1	63	2	1	1	1	0	13.5	1	1	1	1	1	1	15	4	4.56	1
1	1	1	2	0	0	1	2	1	7	1	90	170	2	1	14	1	1	71	2	1	1	1	0	13.5	2	1	1	1	2	2	15	4	5.82	1
1	3	1	2	0	0	2	2	1	1	0	92	170	10	1	13	1	2	51	1	2	1	1	0	13.5	2	1	1	1	2	2	14	5	5.9	1
1	4	1	1	0	0	4	1	1	48	0	120	190	2	1	16	2	1	50	1	2	1	1	0	13.6	2	1	1	1	1	1	15	6	9.94	1
1	4	1	1	0	0	2	2	1	5.5	1	89	169	20	1	17	1	2	69	2	1	1	1	0	13.6	2	1	1	1	2	1	11	6	5.71	1
1	4	1	1	1	0	4	1	1	5	1	90	150	14	1	25	1	2	65	2	1	1	1	0	13.6	1	1	1	1	2	2	10	6	4.37	1
1	3	1	2	0	0	3	2	1	4	1	73	129	13	1	29	2	2	56	1	1	1	1	0	13.63	2	1	1	1	2	2	10	4	7.95	2
1	2	1	2	0	0	3	2	1	24	1	78	129	0	0	16	2	1	55	1	1	1	1	0	13.662	1	1	1	1	1	1	15	4	5.42	1
1	3	1	2	0	0	2	2	1	104	0	100	141	6	0	14	1	2	61	2	2	1	1	0	13.7	1	2	1	1	1	1	15	5	5.1	1
1	4	1	1	0	0	6	1	2	15	0	117	170	9	1	13	1	2	53	1	NA	1	1	0	13.77	2	1	1	1	2	2	13	6	6.19	1
1	3	1	2	0	0	2	2	1	3	1	87	141	6	1	18	1	1	77	2	2	1	2	0	13.896	1	1	1	1	1	1	14	4	3.17	1
1	4	1	1	0	0	4	1	1	2	1	85	155	15	1	20	2	1	83	2	2	1	1	0	14	2	1	9	1	2	1	9	4	6.32	1
1	2	1	2	0	0	2	2	1	11	1	90	146	0	1	13	1	1	62	2	1	1	1	0	14	1	1	1	1	2	2	15	4	5	1
1	3	1	2	0	0	1	2	1	24	1	86	156	4	1	18	2	1	62	2	2	1	1	0	14	1	1	1	1	1	1	15	4	5.12	1
1	4	1	1	1	0	4	1	1	2.5	1	119	223	23	0	24	2	2	59	1	2	1	2	0	14	2	1	1	1	2	2	9	5	5.73	2
1	6	2	1	0	0	6	1	2	3	1	120	240	21	1	1	1	2	68	2	2	1	1	0	14	1	1	1	1	2	1	6	5	10.6	1
1	4	1	1	0	0	3	2	1	2	0	105	162	10	0	15	2	2	48	1	2	1	1	0	14	1	1	1	1	1	1	10	5	6.9	1
1	4	1	1	0	0	4	1	1	15	1	70	143	6	1	22	2	2	49	1	2	1	1	0	14	1	1	1	1	1	1	14	5	4.39	1
1	4	1	1	0	0	4	1	1	24	1	75	155	NA	0	10	1	2	55	1	2	1	2	0	14	1	1	1	1	1	1	13	5	4.97	1
1	2	1	2	0	0	0	2	1	48	1	87	137	0	1	12	2	2	47	1	2	1	1	0	14	1	1	1	2	1	1	15	5	6.13	1
1	2	1	2	0	0	3	2	1	7	1	107	205	4	1	12	1	2	70	2	2	1	1	0	14	1	1	1	1	2	2	15	5	6.24	1
1	3	1	2	1	0	3	2	1	10	1	98	166	6	1	21	1	2	56	1	1	1	1	0	14	2	1	1	1	1	1	15	6	4.7	1
1	4	1	1	1	0	2	2	1	24	1	90	170	30	1	12	1	1	50	1	2	1	1	0	14	1	1	1	1	2	2	4	6	6.82	2
1	3	1	2	0	0	3	2	1	24	1	82	160	10	0	22	1	2	52	1	1	1	1	0	14	1	1	1	1	1	1	14	6	5.5	1
1	1	1	2	0	0	1	2	1	72	1	80	109	4	1	15	2	1	29	1	1	1	1	0	14.1	1	1	1	1	2	1	15	2	4.27	1
1	4	1	1	0	0	4	1	1	2	1	120	180	18	0	8	1	2	65	2	2	1	1	0	14.1	2	1	1	1	1	1	13	5	8.24	1
1	4	1	1	1	0	4	1	1	72	1	85	166	4	0	19	1	2	50	1	2	1	1	0	14.1	2	1	1	1	1	1	15	5	5.98	2
1	4	1	1	0	0	2	2	1	48	0	105	152	3	1	13	1	2	50	1	2	1	1	0	14.3	1	1	1	1	1	1	15	5	4.81	1
1	1	1	2	0	0	1	2	1	72	0	80	150	3	1	18	1	1	75	2	1	1	1	0	14.4	1	1	1	1	2	2	15	4	6.93	1
1	5	1	1	0	0	4	1	1	9.5	1	78	146	12	1	27	2	2	69	2	2	1	2	0	14.4	1	1	1	1	2	2	15	5	5.17	1
1	5	1	1	0	0	5	1	1	48	1	82	127	5	1	20	2	2	66	2	2	1	2	0	14.4	2	1	1	1	2	2	13	5	8.64	1
1	4	1	1	0	0	3	2	1	1	1	100	160	17	1	1	2	2	59	1	2	1	1	0	14.5	1	1	1	1	2	1	12	5	4.96	1
1	1	1	2	0	0	1	2	1	96	0	78	128	0	1	14	1	1	40	1	2	1	1	0	14.6	1	1	1	1	2	2	15	6	NA	1
1	3	1	2	1	0	2	2	1	80	0	97	168	8	1	12	1	2	54	1	2	1	1	0	14.8	1	1	1	2	1	1	15	5	7.02	1
1	3	1	2	0	0	2	2	1	6	1	112	134	2	1	7	2	2	56	1	1	1	1	0	14.99	1	1	1	1	2	2	15	6	NA	1
1	4	1	1	0	0	3	2	1	10	1	110	166	NA	1	24	1	2	54	1	2	1	1	0	15	1	1	1	1	1	1	13	0	5.59	1
1	1	1	2	0	0	0	2	1	48	1	69	122	8	0	10	1	2	33	1	1	1	1	0	15	1	1	1	1	1	1	15	2	5.81	1
1	6	2	1	0	0	6	1	2	2	1	126	175	13	1	5	2	2	54	1	1	1	1	0	15	2	1	1	1	2	2	12	2	8.1	2
1	2	1	2	0	0	1	2	1	59	1	88	137	5	0	17	2	1	56	1	2	1	2	0	15	1	1	1	1	1	1	13	4	5.77	1
1	3	1	2	0	0	3	2	1	4	1	90	162	11	1	31	99	2	65	2	1	1	1	0	15	2	1	1	1	2	2	12	4	6.71	2
1	1	1	2	0	0	1	2	1	19	0	120	240	6	1	11	2	1	64	2	2	1	1	0	15	2	1	1	1	1	1	15	4	5	1
1	1	1	2	0	0	2	2	1	1	0	85	150	0	0	15	2	2	62	2	1	1	1	0	15	2	1	1	1	1	1	15	4	5.6	1
1	1	1	2	0	0	1	2	1	24	0	80	170	5	0	11	1	1	63	2	2	1	2	0	15	1	1	1	1	1	1	15	4	5.08	1
1	1	1	2	0	0	1	2	1	5	1	90	170	6	0	20	1	1	56	1	2	1	1	0	15	1	1	1	1	1	1	14	4	7.56	1
1	4	1	1	0	0	3	2	1	5	0	96	143	19	1	40	2	1	59	1	2	1	1	0	15	1	1	1	2	2	2	6	4	4.98	2
1	2	1	2	0	0	2	2	1	9	1	74	157	0	1	11	1	2	87	2	1	1	1	0	15	2	1	1	1	1	1	15	4	4.41	1
1	5	2	1	0	0	6	1	2	7.5	0	102	176	22	0	12	1	2	78	2	2	1	2	0	15	2	1	1	1	1	1	13	5	8.73	2
1	1	1	2	0	0	1	2	1	0.5	1	88	152	12	0	28	2	2	53	1	2	1	1	0	15	2	1	9	1	1	1	13	5	7.33	1
1	2	1	2	0	0	2	2	1	2	0	106	194	12	1	20	1	2	42	1	2	1	1	0	15	1	1	1	2	2	1	15	5	7.1	1
1	4	1	1	0	0	3	2	1	65	1	111	168	9	0	10	2	2	47	1	2	1	1	0	15	1	1	1	1	1	1	15	5	6.69	1
1	2	1	2	0	0	2	2	1	25	1	90	145	4	1	15	1	2	65	2	2	1	1	0	15	1	1	1	1	1	1	15	5	5.8	1
1	2	1	2	0	0	2	2	1	20	1	106	161	9	1	19	1	2	51	1	2	1	1	0	15	1	1	1	1	1	1	15	5	6.69	1
1	3	1	2	0	0	3	2	1	1	0	82	182	8	0	13	2	2	56	1	2	1	1	0	15	2	1	1	1	1	1	13	5	5	1
1	4	1	1	0	0	4	1	1	1	1	105	220	14	1	15	2	2	56	1	2	1	1	0	15	2	1	1	1	1	1	14	5	5.6	1
1	1	1	2	0	0	1	2	1	2	0	140	200	6	1	21	2	2	41	1	2	1	1	0	15	2	1	1	1	1	1	13	5	5	1
1	2	1	2	0	0	3	2	1	3	0	126	200	9	1	26	2	2	48	1	2	1	1	0	15	2	1	1	1	1	1	14	5	8.2	1
1	4	1	1	0	0	3	2	1	1	0	100	180	12	1	7	2	2	58	1	2	1	1	0	15	2	1	1	1	1	1	15	5	6.2	1
1	4	1	1	0	0	4	1	1	1	1	80	160	0	0	10	2	2	54	1	2	1	1	0	15	2	1	1	1	1	1	15	5	4.4	1
1	4	1	1	0	0	3	2	1	1	1	101	177	8	1	29	2	2	52	1	2	1	1	0	15	2	1	1	1	1	1	14	5	5.6	1
1	6	2	1	0	0	6	1	2	1	1	110	220	5	1	8	1	2	40	1	2	1	1	0	15	2	1	1	1	1	1	14	5	7.2	1
1	4	1	1	1	0	4	1	1	8	0	85	170	6	1	11	2	2	58	1	1	1	1	0	15	2	1	1	1	2	2	15	5	11.7	1
1	5	1	1	0	0	5	1	1	2	2	88	142	10	1	14	1	2	50	1	2	1	1	0	15	1	2	1	2	1	1	15	5	7.93	1
1	3	1	2	1	0	0	2	1	22	1	93	159	11	0	22	2	2	40	1	2	1	1	0	15	2	1	1	1	1	1	13	5	NA	1
1	4	1	1	0	0	4	1	1	72	1	89	161	18	0	11	1	2	52	1	2	2	2	0	15	1	1	1	1	1	1	8	5	4.46	1
1	4	1	1	0	0	3	2	1	48	1	80	122	14	0	7	99	2	59	1	2	1	2	0	15	1	1	1	2	1	1	13	5	7.07	2
1	4	1	1	0	0	3	2	1	2	1	74	179	14	1	26	1	2	57	1	2	1	1	0	15	2	2	1	2	1	1	12	5	6.3	1
1	2	1	2	0	0	2	2	1	2.5	1	80	130	11	0	29	1	2	51	1	2	1	1	0	15	2	1	1	1	1	1	15	5	4.82	1
1	1	1	2	0	0	1	2	1	2.5	0	86	157	5	1	17	1	2	40	1	2	1	1	0	15	1	1	1	1	2	2	15	5	5.52	1
1	4	1	1	0	0	4	1	1	4	1	94	146	12	0	17	1	2	70	2	2	1	1	0	15	2	1	1	2	1	1	12	5	5.31	1
1	3	1	2	0	0	3	2	1	36	0	95	200	0	0	1	1	2	51	1	2	1	1	0	15	2	1	1	1	1	1	15	5	6	1
1	1	1	2	0	0	1	2	1	3	1	110	160	13	1	27	2	2	59	1	2	1	1	0	15	1	1	1	1	1	1	15	5	NA	1
1	6	2	1	0	0	6	1	2	4	1	100	170	14	1	10	2	2	79	2	2	1	2	0	15	2	1	1	1	1	1	8	5	7.5	1
1	3	1	2	0	0	3	2	1	58	0	93	166	12	0	20	1	2	53	1	1	1	1	0	15	1	1	1	1	1	1	14	6	7.12	1
1	5	1	1	0	0	5	1	1	2	1	80	158	28	0	26	2	2	74	2	1	1	1	0	15	2	1	1	1	1	1	7	6	7.21	1
1	4	1	1	0	0	2	2	1	1	1	120	170	22	1	23	2	2	43	1	1	1	1	0	15	1	1	1	1	1	1	7	6	7.9	1
1	4	1	1	0	0	3	2	1	2	1	106	182	15	0	23	2	2	64	2	1	1	1	0	15	1	1	1	1	1	1	12	6	5.7	1
1	2	1	2	0	0	1	2	1	2	0	102	170	10	1	31	1	2	57	1	1	1	1	0	15	1	1	1	1	1	1	11	6	4.7	1
1	1	1	2	0	0	1	2	1	82	1	73	119	0	1	NA	1	2	54	1	1	1	1	0	15	1	1	1	1	2	2	15	6	5.6	NA
1	3	1	2	0	0	3	2	1	3	0	110	160	12	1	28	2	2	48	1	1	1	1	0	15	2	1	1	1	1	1	10	6	6	1
1	4	1	1	0	0	2	2	1	2	1	141	214	0	1	12	2	1	29	1	2	1	2	0	15	2	1	1	1	2	1	15	6	10.9	1
1	1	1	2	0	0	1	2	1	1	0	80	130	0	1	10	1	1	40	1	1	1	1	0	15	2	1	1	1	1	1	15	6	6.5	1
1	4	1	1	0	0	4	1	1	12	0	102	216	0	1	19	1	2	78	2	1	1	1	0	15	1	1	1	1	1	2	15	6	8.09	1
1	1	1	2	0	0	1	2	1	48	1	102	159	4	1	25	1	1	49	1	1	1	1	0	15	1	1	1	1	2	2	15	6	7.31	1
1	3	1	2	0	0	2	2	1	2	2	107	199	7	1	23	2	2	62	2	1	1	1	0	15	1	1	1	1	2	2	15	6	5.51	1
1	1	1	2	0	0	1	2	1	12	0	85	145	6	1	14	2	2	56	1	1	1	1	0	15	2	9	9	1	2	1	12	6	5.53	1
1	4	1	1	1	0	3	2	1	17	1	92	161	7	1	28	2	2	53	1	1	1	1	0	15	1	1	1	1	2	2	13	6	5.22	2
1	4	1	1	0	0	3	2	1	24	1	115	184	11	1	11	2	2	31	1	1	1	1	0	15	1	1	1	1	1	1	14	6	7.61	1
1	3	1	2	0	0	3	2	1	31	1	84	124	6	1	12	99	2	53	1	1	1	1	0	15	1	1	1	1	2	2	15	6	5.3	1
1	2	1	2	0	0	2	2	1	96	1	78	140	1	0	17	1	2	79	2	1	1	1	0	15	1	1	1	1	1	1	NA	6	6.96	1
1	1	1	2	0	0	0	2	1	72	0	110	150	1	0	11	1	1	50	1	2	2	2	0	15	1	1	1	1	1	1	15	NA	4.79	1
1	4	1	1	0	0	3	2	1	4	1	75	145	16	1	28	1	2	60	2	2	1	1	0	15.3	1	1	1	1	2	2	8	5	4.48	2
1	2	1	2	0	0	2	2	1	4	0	100	170	8	1	21	1	2	56	1	2	1	1	0	15.4	1	1	1	1	2	2	15	5	7.88	1
1	1	1	2	0	0	1	2	1	5	1	97	163	3	1	25	2	2	74	2	1	1	1	0	15.4	2	1	1	1	1	1	15	6	7.35	1
1	1	1	2	0	0	1	2	1	34	1	86	140	8	1	21	1	2	55	1	2	1	1	0	15.5	2	1	1	1	1	1	15	5	6.13	1
1	6	2	1	0	0	6	1	2	10	1	82	184	20	1	7	1	2	69	2	2	1	1	0	15.6	2	1	1	1	2	2	10	5	7.85	1
1	1	1	2	0	0	0	2	1	48	0	100	180	0	1	32	1	1	70	2	2	1	2	0	15.64	2	1	1	1	1	1	15	4	19.34	1
1	4	1	1	0	0	4	1	1	3	1	90	174	8	0	30	1	2	57	1	2	1	2	0	15.7	1	1	1	1	1	1	14	5	5.17	1
1	4	1	1	0	0	4	1	1	1	1	150	250	35	1	25	1	2	34	1	1	1	1	0	15.78	1	1	1	1	1	1	10	6	11.99	1
1	3	1	2	0	0	5	1	1	1	1	108	196	15	0	32	2	1	73	2	2	1	1	0	15.8	1	1	1	1	1	1	11	0	6.37	1
1	2	1	2	0	0	1	2	1	1	0	93	193	NA	0	18	1	1	75	2	2	1	1	0	15.8	2	1	1	1	1	1	NA	4	6.02	1
1	2	1	2	0	0	4	1	1	16	0	110	169	13	0	13	2	2	59	1	2	1	1	0	15.9	1	1	1	1	1	1	13	5	5.14	1
1	1	1	2	0	0	1	2	1	48	0	62	110	0	1	14	1	1	62	2	1	1	1	0	16	2	1	1	1	2	1	15	4	5.55	1
1	2	1	2	0	0	1	2	1	2	1	103	176	19	0	18	1	2	52	1	2	1	1	0	16	1	1	1	1	1	1	10	5	6.11	2
1	5	1	1	0	0	3	2	1	1	1	110	180	15	0	4	1	2	56	1	2	1	1	0	16	1	1	1	1	1	1	13	5	7.2	1
1	2	1	2	0	0	1	2	1	4	0	100	166	3	1	28	1	2	67	2	2	1	2	0	16	2	1	1	1	1	2	15	5	6.67	1
1	6	2	1	0	0	6	1	2	6	1	91	160	35	1	4	1	2	57	1	2	1	1	0	16	2	1	1	1	1	1	7	5	6.15	2
1	3	1	2	0	0	3	2	1	1	1	78	132	16	1	25	1	2	52	1	1	1	1	0	16	2	1	1	1	2	2	15	6	5.73	1
1	4	1	1	0	0	3	2	1	10	1	130	210	19	1	16	1	2	56	1	1	1	1	0	16	1	1	1	1	2	2	7	6	5.93	1
1	5	1	1	0	0	4	1	1	48	1	90	144	12	1	29	1	2	82	2	1	1	1	0	16	2	1	1	1	1	1	15	6	6.16	1
1	0	1	2	0	0	0	2	1	35	1	120	180	1	1	20	1	2	51	1	1	1	1	0	16.335	2	1	1	1	2	2	15	6	5.27	1
1	6	2	1	0	0	6	1	2	2	1	176	246	9	1	2	1	1	72	2	1	1	1	0	16.4	2	1	1	1	2	2	11	4	10.28	2
1	0	1	2	0	0	0	2	1	24	0	84	156	5	1	21	1	2	58	1	2	1	1	0	16.5	1	1	1	1	1	1	15	5	11.47	1
1	6	2	1	0	1	6	1	2	3	1	152	219	20	1	2	1	2	90	2	2	1	1	0	16.632	2	2	1	1	1	1	4	5	11.21	1
1	3	1	2	0	0	3	2	1	48	0	90	150	4	1	28	2	1	66	2	2	1	1	0	16.7	1	2	1	2	1	1	15	4	24.2	1
1	4	1	1	0	0	4	1	1	4	1	86	179	9	1	8	2	2	56	1	2	1	2	0	16.7	2	2	1	1	1	2	15	5	NA	1
1	6	2	1	0	0	6	1	2	1	1	129	207	16	1	1	2	2	63	2	2	1	2	0	16.8	1	1	1	9	1	1	12	5	9.85	1
1	1	1	2	0	0	1	2	1	1	1	164	187	2	1	55	2	2	41	1	2	2	2	0	16.8	2	1	1	1	2	2	15	5	-9	1
1	3	1	2	1	0	2	2	1	5	1	99	200	0	1	29	1	1	68	2	1	1	1	0	17	1	1	1	1	2	1	14	4	5.51	2
1	4	1	1	1	0	4	1	1	2.5	1	92	146	21	1	18	2	2	63	2	2	1	2	0	17	1	1	1	1	2	1	9	5	6.27	2
1	4	1	1	0	0	3	2	1	2	1	106	220	23	1	18	2	2	55	1	2	1	1	0	17	2	1	1	1	1	1	8	5	5.93	1
1	1	1	2	0	0	0	2	1	2	0	87	142	12	1	9	1	2	72	2	2	1	1	0	17	1	1	1	1	1	2	13	5	4.43	1
1	2	1	2	0	0	3	2	1	48	0	100	160	1	0	28	2	2	66	2	2	1	2	0	17	1	1	1	1	1	1	15	5	7.4	1
1	3	1	2	0	0	3	2	1	1	0	120	190	9	0	14	2	2	77	2	2	1	1	0	17	1	9	1	1	1	1	14	5	NA	1
1	3	1	2	0	0	2	2	1	24	0	105	161	2	1	9	1	2	64	2	2	1	1	0	17	1	1	1	1	2	2	15	5	5.47	1
1	2	1	2	1	0	2	2	1	24	1	85	153	5	1	11	1	2	56	1	2	1	2	0	17	2	1	1	1	1	2	14	5	4.73	1
1	5	1	1	1	0	6	1	2	24	1	86	150	30	1	7	1	2	55	1	2	1	2	0	17	1	1	1	1	1	1	8	5	7.55	2
1	5	1	1	1	0	4	1	1	24	1	104	195	15	1	26	2	2	78	2	2	1	1	0	17	1	2	1	1	2	2	12	5	9.34	1
1	0	1	2	0	0	0	2	1	1	1	109	159	16	1	14	2	2	62	2	2	1	1	0	17	2	1	1	1	2	1	NA	5	NA	1
1	6	2	1	0	0	6	1	2	1.5	1	78	161	21	0	7	2	2	76	2	2	1	1	0	17	2	1	1	1	1	1	6	5	7.56	1
1	4	1	1	0	0	3	2	1	24	1	99	155	13	1	19	2	2	60	2	2	1	2	0	17	2	1	1	1	2	2	12	5	6.68	2
1	4	1	1	0	0	2	2	1	1	0	95	169	17	1	14	1	1	52	1	1	1	1	0	17	1	1	1	1	2	2	13	6	8.98	2
1	4	1	1	0	0	4	1	1	2.5	1	91	152	18	0	37	1	2	54	1	1	1	1	0	17	1	1	1	1	1	1	12	6	6.58	1
1	1	1	2	0	0	1	2	1	24	1	90	160	4	0	20	1	2	62	2	1	1	1	0	17	1	1	1	1	1	1	15	6	5.09	1
1	4	1	1	1	0	3	2	1	48	1	71	122	40	1	23	2	2	75	2	1	1	1	0	17	2	1	1	1	2	2	6	6	6.72	1
1	3	1	2	0	0	3	2	1	4	1	109	221	14	0	9	1	2	62	2	2	1	1	0	17.1	1	2	1	1	1	1	14	5	5.11	1
1	4	1	1	0	0	3	2	1	3	0	88	147	14	0	11	1	2	54	1	1	1	1	0	17.28	2	1	1	1	1	1	15	6	5.84	1
1	4	1	1	0	0	4	1	1	23	0	94	198	13	0	29	1	2	67	2	2	1	2	0	17.29	2	1	1	9	1	1	7	5	6.73	1
1	4	1	1	0	0	3	2	1	8	1	100	200	11	0	15	1	2	73	2	2	1	1	0	17.5	1	1	1	2	1	1	10	5	5.32	1
1	4	1	1	1	0	4	1	1	48	0	81	120	NA	1	22	1	2	57	1	1	1	1	0	17.5	1	1	1	1	1	1	15	6	3.51	1
1	2	1	2	0	0	1	2	1	72	1	84	134	6	0	16	1	2	39	1	2	1	1	0	17.6	2	1	1	1	1	1	11	5	3.89	1
1	2	1	2	1	0	2	2	1	7	1	81	137	3	1	18	1	2	72	2	2	1	1	0	17.6	1	1	1	1	2	2	15	5	8.33	1
1	5	1	1	1	0	6	1	2	12	1	86	126	16	1	10	1	2	38	1	1	1	1	0	18	2	1	1	1	1	1	10	1	NA	2
1	3	1	2	0	0	2	2	1	6.5	0	65	139	13	1	19	2	1	74	2	2	1	1	0	18	1	2	1	1	2	2	14	4	9.06	1
1	6	2	1	0	1	6	1	2	2	0	88	148	35	1	15	2	2	56	1	1	1	1	0	18	2	1	1	1	2	1	8	4	4.21	2
1	4	1	1	0	0	4	1	1	4	1	85	142	13	0	25	1	2	62	2	2	1	1	0	18	1	1	1	1	1	1	13	5	7.58	1
1	3	1	2	0	0	2	2	1	16	0	86	151	7	1	10	1	2	48	1	2	1	1	0	18	1	1	1	1	1	2	15	5	5.77	1
1	2	1	2	0	0	1	2	1	24	1	84	155	7	1	8	1	2	63	2	2	1	1	0	18	1	1	1	1	1	2	15	5	5.64	1
1	2	1	2	0	0	2	2	1	2	0	80	150	5	1	20	2	2	64	2	2	1	1	0	18	2	2	1	1	2	1	14	5	5.7	1
1	2	1	2	1	0	2	2	1	2	2	86	199	10	1	4	2	2	79	2	2	1	1	0	18	1	1	1	1	2	1	10	5	6.85	1
1	4	1	1	0	0	3	2	1	96	1	74	154	22	0	3	1	2	83	2	2	1	1	0	18	1	2	1	1	1	1	10	5	5.85	1
1	1	1	2	0	0	1	2	1	48	1	78	139	6	1	NA	1	2	71	2	2	1	1	0	18	1	1	1	1	1	1	15	5	5.48	1
1	4	1	1	0	0	4	1	1	120	1	78	132	15	1	17	1	2	67	2	2	1	1	0	18	2	1	2	1	2	1	10	5	5.38	1
1	4	1	1	1	0	4	1	1	28	1	81	141	11	1	11	1	2	43	1	2	1	1	0	18	1	1	1	1	1	2	14	5	7.11	1
1	2	1	2	0	0	2	2	1	2	1	126	208	8	1	29	1	2	40	1	2	1	1	0	18	2	1	1	1	2	1	13	5	6.07	1
1	4	1	1	0	0	4	1	1	3	1	76	189	18	0	34	1	2	86	2	2	1	1	0	18	2	1	1	1	1	1	15	5	7.72	1
1	4	1	1	0	0	4	1	1	5	1	89	169	10	1	28	2	2	69	2	2	1	1	0	18	1	2	1	1	2	1	15	5	4.06	1
1	4	1	1	0	0	3	2	1	7	1	100	175	26	1	17	1	2	57	1	1	1	1	0	18	1	1	1	1	1	1	12	6	5.81	1
1	2	1	2	0	0	4	1	1	33	0	73	142	10	1	4	2	2	58	1	NA	1	1	0	18	2	1	1	9	1	1	10	6	6.4	1
1	4	1	1	0	0	3	2	1	12	0	110	170	1	1	22	1	1	52	1	1	1	1	0	18	1	1	1	1	2	1	15	6	5.97	1
1	3	1	2	0	0	2	2	1	72	0	97	134	14	0	11	1	2	49	1	1	1	1	0	18	1	1	1	1	1	1	13	6	5.76	1
1	4	1	1	0	0	4	1	1	48	1	90	134	10	0	19	1	2	61	2	1	1	1	0	18	1	1	1	2	1	1	15	6	7.95	1
1	4	1	1	0	0	2	2	1	14	0	85	169	20	0	29	1	2	58	1	2	1	2	0	18.1	2	1	1	1	1	2	10	5	5.24	1
1	4	1	1	0	0	3	2	1	3	1	90	170	16	1	26	1	2	70	2	1	1	1	0	18.11	1	1	1	1	2	1	10	6	6.57	1
1	5	1	1	1	0	3	2	1	1	1	90	190	25	1	29	2	2	83	2	2	1	1	0	18.36	2	1	2	1	1	1	6	5	8.36	1
1	1	1	2	0	0	1	2	1	20	1	74	122	0	1	31	2	1	55	1	1	1	1	0	18.48	1	1	1	1	2	1	15	4	5.36	1
1	0	1	2	0	0	0	2	1	48	0	111	131	2	1	20	2	1	55	1	2	1	1	0	18.5	1	1	1	1	1	1	15	4	5.55	1
1	5	1	1	0	0	4	1	1	2	1	132	199	14	1	27	1	2	67	2	2	1	1	0	18.5	2	1	1	1	1	1	14	5	-9	1
1	4	1	1	1	0	4	1	1	1	0	110	180	11	1	19	2	2	55	1	2	1	2	0	18.5	1	1	1	1	1	2	15	5	9.54	1
1	2	1	2	0	0	1	2	1	2	1	78	158	8	1	12	1	2	77	2	1	1	1	0	18.7	2	1	1	1	2	2	14	4	4.79	1
1	6	2	1	0	0	6	1	2	24	0	87	125	8	1	10	1	1	53	1	1	1	1	0	18.8	1	1	1	1	1	1	15	6	6.39	1
1	3	1	2	0	0	3	2	1	12	0	86	150	17	0	14	2	2	36	1	1	1	1	0	18.8	2	1	1	1	1	1	11	6	5.71	2
1	6	2	1	0	1	6	1	2	1	1	55	94	15	1	10	2	2	94	2	1	1	1	0	18.81	2	1	1	1	2	2	10	4	6.66	2
1	0	1	2	0	0	0	2	1	62	0	85	142	0	1	15	1	1	62	2	1	1	1	0	18.84	2	1	1	2	1	1	15	0	18.33	1
1	4	1	1	0	0	4	1	1	0	1	80	132	5	1	15	2	1	52	1	1	1	1	0	18.84	1	1	1	1	1	1	14	6	6.7	2
1	2	1	2	0	0	1	2	1	48	1	69	117	6	1	6	2	2	30	1	1	1	1	0	18.9	1	1	1	1	2	2	15	1	3.93	1
1	2	1	2	0	0	1	2	1	2	1	100	170	10	1	1	2	2	40	1	2	1	2	0	18.9	1	1	1	1	1	2	11	5	0	1
1	1	1	2	0	0	0	2	1	39	0	110	160	0	1	21	1	1	57	1	1	1	1	0	19	1	1	1	1	2	2	15	0	4.99	1
1	4	1	1	0	0	3	2	1	2	0	110	230	9	1	20	2	1	75	2	2	1	1	0	19	1	1	1	1	2	1	13	0	5.83	1
1	1	1	2	0	0	1	2	1	4	1	130	186	4	0	13	1	2	71	2	2	1	1	0	19	1	1	1	1	1	1	15	5	4.69	1
1	2	1	2	0	0	2	2	1	2	1	106	245	2	0	NA	1	2	53	1	2	1	1	0	19	2	2	1	1	1	1	12	5	-9	1
1	4	1	1	0	0	3	2	1	3	0	66	157	5	0	13	1	2	74	2	2	1	2	0	19	2	1	1	1	1	1	15	5	-9	1
1	2	1	2	0	0	1	2	1	1	1	98	188	17	0	34	2	2	53	1	2	1	1	0	19.23	2	1	1	1	1	1	9	5	8.64	1
1	3	1	2	0	0	2	2	1	24	1	105	170	16	0	4	1	2	61	2	2	1	1	0	19.25	2	1	1	2	1	1	8	5	8.44	2
1	4	1	1	0	0	4	1	1	2	0	120	160	15	0	23	1	1	69	2	2	1	2	0	19.46	2	2	1	1	1	1	15	4	5.35	1
1	3	1	2	0	0	3	2	1	7	0	130	210	7	1	19	2	2	46	1	2	1	2	0	19.5	1	9	9	1	1	1	12	5	4.84	1
1	2	1	2	0	0	1	2	1	24	1	90	168	7	1	14	1	2	73	2	2	1	1	0	19.6	1	1	1	1	2	2	15	5	5.8	1
1	1	1	2	0	0	1	2	1	5	0	80	160	0	1	21	2	1	46	1	1	1	1	0	19.72	2	1	1	1	2	1	15	6	5.19	1
1	1	1	2	0	0	1	2	1	4	1	80	130	5	0	33	2	1	56	1	1	1	1	0	19.78	2	1	1	1	1	1	12	4	5.09	1
1	4	1	1	0	0	3	2	1	48	1	96	160	17	0	10	1	2	61	2	2	1	1	0	19.84	2	1	1	1	1	1	12	5	NA	2
1	4	1	1	0	0	5	1	1	1	1	90	126	14	1	20	2	1	69	2	2	2	2	0	20	1	1	1	1	1	2	14	4	6.95	1
1	5	2	1	0	0	6	1	2	3	1	98	126	17	1	1	2	1	77	2	1	1	1	0	20	1	1	1	1	2	1	13	4	5.38	2
1	3	1	2	0	0	3	2	1	7	1	81	137	2	0	19	2	1	77	2	2	1	1	0	20	1	2	2	1	1	1	15	4	8.39	1
1	2	1	2	0	0	2	2	1	2	0	76	117	4	1	27	2	1	63	2	2	1	1	0	20	2	1	1	1	1	1	15	4	6.86	1
1	1	1	2	0	0	1	2	1	1.5	0	104	188	20	1	17	2	1	77	2	2	1	1	0	20	2	1	1	1	1	1	5	4	6	1
1	1	1	2	0	0	1	2	1	8	1	78	158	5	0	13	1	1	75	2	1	1	1	0	20	2	1	1	1	1	1	15	4	6.5	1
1	0	1	2	0	0	0	2	1	96	1	84	173	0	1	17	1	1	71	2	2	1	2	0	20	2	1	1	1	2	2	15	4	4.19	1
1	3	1	2	0	0	3	2	1	6	0	92	164	9	1	19	1	1	78	2	1	1	1	0	20	1	1	1	2	2	2	15	4	8.39	1
1	4	1	1	0	0	4	1	1	31	1	80	140	5	0	19	2	2	66	2	1	1	1	0	20	1	1	1	1	1	1	14	4	5.38	1
1	1	1	2	0	0	1	2	1	2	1	94	172	7	1	3	1	1	63	2	1	1	1	0	20	2	1	1	1	2	1	12	4	6.41	1
1	2	1	2	0	0	1	2	1	24	0	110	200	3	1	12	2	1	57	1	2	1	1	0	20	1	1	1	2	2	1	15	4	14.1	1
1	5	1	1	0	0	4	1	1	2	0	120	240	34	0	43	1	2	57	1	2	1	2	0	20	2	1	1	1	1	1	6	5	7	2
1	6	2	1	0	0	6	1	2	0.5	0	102	196	38	1	2	1	2	55	1	2	1	1	0	20	2	1	1	1	1	1	6	5	7.42	2
1	4	1	1	0	0	3	2	1	3	0	95	186	21	0	22	1	2	48	1	2	1	2	0	20	1	1	1	1	1	1	10	5	6.51	1
1	6	2	1	1	0	6	1	2	1.5	1	95	170	22	1	2	2	2	73	2	2	2	2	0	20	2	2	1	1	1	1	9	5	5	1
1	1	1	2	0	0	2	2	1	15	1	108	160	3	1	14	2	2	63	2	2	1	1	0	20	2	1	1	1	1	1	15	5	5	1
1	3	1	2	0	0	4	1	1	1.5	0	98	185	19	1	11	1	2	64	2	2	1	1	0	20	2	1	1	1	1	1	9	5	6.4	1
1	3	1	2	0	0	2	2	1	7	0	80	148	12	1	18	1	2	61	2	2	1	1	0	20	2	1	1	1	1	2	14	5	5.32	1
1	6	2	1	0	1	6	1	2	3	1	108	179	10	1	1	1	2	62	2	2	1	1	0	20	2	2	1	2	1	1	7	5	9.56	1
1	4	1	1	0	0	4	1	1	3	1	113	193	9	0	19	1	2	49	1	2	1	2	0	20	2	1	1	2	1	1	12	5	8	1
1	4	1	1	0	0	3	2	1	5	1	93	174	18	0	17	2	2	58	1	2	1	1	0	20	1	1	1	1	1	1	13	5	NA	1
1	6	2	1	0	0	6	1	2	120	1	86	134	30	1	10	2	2	53	1	2	1	1	0	20	2	1	1	1	2	2	8	5	8.05	1
1	4	1	1	0	0	4	1	1	8	0	62	112	16	0	12	2	2	59	1	2	1	1	0	20	1	1	1	2	1	1	9	5	7.68	2
1	3	1	2	0	0	1	2	1	72	1	77	148	2	0	10	1	2	54	1	2	1	2	0	20	1	1	1	1	1	1	15	5	4.19	1
1	4	1	1	0	0	4	1	1	24	1	71	135	20	0	7	2	2	70	2	2	1	1	0	20	1	1	1	1	1	1	5	5	5.01	2
1	2	1	2	0	0	2	2	1	4	0	84	164	5	1	11	2	2	51	1	2	1	1	0	20	2	1	1	1	2	1	15	5	4.55	1
1	3	1	2	0	0	2	2	1	2	1	106	177	10	1	28	2	2	44	1	2	1	1	0	20	1	1	1	1	1	1	8	5	5.26	1
1	6	2	1	0	0	6	1	2	120	1	88	170	4	1	29	1	2	89	2	2	1	1	0	20	2	1	1	1	1	1	12	5	4.92	1
1	5	1	1	0	0	5	1	1	1.5	0	98	167	20	0	33	2	2	52	1	2	1	2	0	20	2	1	1	1	1	1	8	5	8.8	1
1	2	1	2	0	0	2	2	1	2	0	91	169	4	1	19	2	2	81	2	1	1	1	0	20	2	1	1	1	1	1	15	6	5.6	1
1	3	1	2	0	0	3	2	1	3	0	86	170	10	0	26	2	2	47	1	1	1	1	0	20	2	1	1	1	1	1	15	6	NA	1
1	4	1	1	0	0	4	1	1	0.5	0	120	180	11	1	18	2	2	43	1	1	1	1	0	20	2	1	1	1	1	1	13	6	5	1
1	3	1	2	0	0	3	2	1	24	1	80	140	3	1	16	1	1	51	1	2	1	2	0	20	1	1	1	1	1	1	15	6	5.2	1
1	5	1	1	0	0	3	2	1	72	1	68	118	8	0	42	2	2	52	1	1	1	1	0	20	1	1	1	1	1	1	14	6	4.97	2
1	1	1	2	0	0	0	2	1	72	1	76	122	0	1	11	2	1	49	1	1	1	1	0	20	1	1	1	1	2	2	15	6	6.07	2
1	2	1	2	0	0	2	2	1	2	1	108	179	5	1	17	1	2	61	2	1	1	1	0	20	2	1	1	1	2	2	15	6	4.56	1
1	3	1	2	0	0	1	2	1	1.5	0	140	220	7	1	30	2	2	55	1	1	1	1	0	20	2	1	1	1	1	1	14	6	7	1
1	5	2	1	0	1	6	1	2	7	1	80	130	35	1	50	2	2	74	2	2	1	1	0	20.6	2	1	1	1	2	2	6	5	6.08	2
1	4	1	1	1	0	6	1	2	2	1	110	148	16	0	26	2	2	74	2	1	1	1	0	20.8	2	1	1	1	1	1	9	6	6.64	2
1	5	1	1	0	0	3	2	1	6	1	71	138	13	0	23	2	2	44	1	1	1	1	0	20.976	2	1	1	1	1	1	15	6	10.18	2
1	4	1	1	0	0	3	2	1	9	0	80	139	13	1	18	1	1	69	2	1	1	1	0	21	1	1	1	1	2	2	15	4	5.04	2
1	1	1	2	0	0	1	2	1	24	0	83	153	3	0	23	2	1	73	2	2	1	1	0	21	1	1	1	1	1	1	14	4	NA	2
1	6	2	1	1	1	6	1	2	1	1	94	116	22	1	31	2	2	54	1	2	1	1	0	21	2	1	1	1	2	2	12	5	NA	2
1	4	1	1	0	0	4	1	1	16	1	70	134	13	0	28	1	2	77	2	2	1	1	0	21	2	2	1	1	1	1	15	5	4.29	1
1	5	1	1	0	0	4	1	1	4	1	120	194	14	0	28	1	2	71	2	2	1	1	0	21	2	1	1	1	1	1	10	5	8.22	1
1	1	1	2	0	0	0	2	1	36	1	96	165	18	1	27	1	2	51	1	2	1	1	0	21	2	1	1	1	2	1	9	5	6.38	1
1	4	1	1	0	0	4	1	1	72	1	96	144	13	0	16	1	2	51	1	2	1	1	0	21	1	1	1	1	1	1	15	5	5.71	1
1	5	1	1	0	0	3	2	1	4	1	98	171	25	1	16	2	2	49	1	2	1	2	0	21	1	1	1	1	1	1	5	5	10.62	2
1	4	1	1	0	0	4	1	1	5	1	120	180	11	0	18	2	2	46	1	1	1	1	0	21	1	1	1	1	1	1	13	6	7.14	1
1	2	1	2	0	0	2	2	1	10	1	94	146	21	1	21	2	2	52	1	1	1	1	0	21	1	1	1	1	1	1	13	6	5.16	1
1	5	1	1	0	0	4	1	1	24	1	74	110	30	1	NA	1	2	37	1	1	1	1	0	21	1	1	1	1	2	2	7	6	7.3	2
1	3	1	2	0	0	2	2	1	6	1	71	138	13	0	23	2	2	44	1	1	1	1	0	21	1	1	1	1	1	1	15	6	5.73	2
1	4	1	1	0	0	3	2	1	48	2	93	147	14	1	12	1	2	54	1	1	1	1	0	21.1	1	1	1	1	2	2	14	6	5.08	1
1	3	1	2	0	0	2	2	1	2	1	100	140	4	1	18	2	2	58	1	1	1	1	0	21.2	1	1	1	1	2	2	13	2	12.73	1
1	4	1	1	0	0	4	1	1	24	1	86	120	20	1	14	2	2	55	1	1	1	1	0	21.5	2	1	1	1	1	1	10	6	NA	1
1	1	1	2	0	0	1	2	1	24	0	128	211	1	1	NA	1	1	46	1	2	1	1	0	21.6	2	1	1	1	2	1	15	5	5.83	1
1	4	1	1	0	0	4	1	1	2	1	89	160	12	0	23	1	2	51	1	1	1	1	0	21.7	2	1	1	1	1	1	13	6	6.59	2
1	5	1	1	0	0	6	1	2	96	0	81	137	0	1	NA	1	1	74	2	1	1	1	0	21.98	2	1	1	1	2	2	15	4	NA	NA
1	2	1	2	0	0	2	2	1	120	1	80	130	1	0	11	1	1	88	2	2	1	1	0	22	1	1	1	1	1	1	15	4	11.41	1
1	6	2	1	1	0	6	1	2	1	1	90	148	19	1	11	2	2	64	2	2	1	2	0	22	2	1	2	1	2	2	9	5	NA	2
1	4	1	1	0	0	3	2	1	1	0	90	160	10	0	28	1	2	56	1	2	1	1	0	22	1	1	1	1	1	1	15	5	7.3	1
1	2	1	2	0	0	1	2	1	4	1	118	195	10	1	NA	1	2	73	2	2	1	1	0	22	1	1	1	1	2	2	13	5	NA	NA
1	1	1	2	0	0	1	2	1	24	1	94	149	2	0	22	1	2	46	1	2	1	1	0	22	2	1	1	1	1	1	15	5	10.51	1
1	4	1	1	0	0	4	1	1	48	1	107	159	6	1	14	2	2	55	1	2	1	1	0	22	1	1	1	1	1	1	15	5	NA	1
1	4	1	1	0	0	1	2	1	24	0	86	130	6	0	26	2	2	55	1	2	1	1	0	22	1	1	1	1	1	1	15	5	8.66	1
1	6	2	1	0	0	6	1	2	26	0	102	163	6	0	6	1	2	80	2	2	1	1	0	22	1	1	1	1	1	1	15	5	8.14	1
1	5	1	1	1	0	4	1	1	3	1	99	160	12	1	18	2	2	74	2	1	1	1	0	22	1	1	1	1	2	2	12	6	8.8	1
1	3	1	2	0	0	3	2	1	1	1	95	136	11	0	22	2	2	56	1	1	1	1	0	22	1	2	1	1	1	1	15	6	5.36	1
1	4	1	1	0	0	4	1	1	4	0	80	128	8	1	22	1	2	61	2	1	1	1	0	22	1	1	1	1	1	1	NA	6	5.12	1
1	4	1	1	0	0	4	1	1	1	1	88	157	17	1	30	2	2	71	2	2	1	1	0	22.3	NA	1	1	1	2	1	6	5	6.4	1
1	5	1	1	0	0	5	1	1	2	0	66	146	15	0	59	2	2	80	2	1	1	1	0	22.3	1	1	1	1	1	1	13	6	5.6	2
1	3	1	2	0	0	2	2	1	9	1	95	164	17	1	12	2	2	50	1	2	1	1	0	22.32	2	1	1	1	2	2	9	5	7	2
1	1	1	2	0	0	1	2	1	48	0	104	159	1	1	17	2	1	53	1	2	1	2	0	22.36	2	1	1	1	2	2	15	6	6.95	1
1	4	1	1	0	0	6	1	2	72	0	60	129	4	0	8	1	1	77	2	1	1	1	0	22.37	2	1	1	1	1	1	15	4	6	1
1	2	1	2	0	0	3	2	1	72	1	87	118	4	1	19	2	2	38	1	1	1	1	0	22.4	2	1	1	1	1	1	13	6	5.43	2
1	5	1	1	0	0	3	2	1	48	0	80	130	2	1	14	1	2	50	1	1	1	1	0	22.4	1	1	1	1	1	1	15	6	5.87	1
1	6	2	1	0	0	6	1	2	3	1	110	180	5	1	6	1	2	82	2	2	1	1	0	22.47	2	1	1	1	1	1	12	5	5.83	1
1	4	1	1	0	0	4	1	1	24	1	69	120	15	1	15	2	2	66	2	2	1	1	0	22.68	2	1	1	1	2	2	6	5	4.88	2
1	1	1	2	0	0	1	2	1	4	0	130	190	9	1	26	2	2	39	1	2	1	1	0	22.7	2	1	1	1	1	2	15	5	6.39	1
1	1	1	2	0	0	0	2	1	24	1	87	157	14	1	8	1	2	51	1	1	1	1	0	22.8	1	1	1	1	1	1	8	6	6.13	2
1	3	1	2	1	0	2	2	1	24	1	93	135	10	1	24	2	1	56	1	2	1	2	0	23	1	2	1	1	2	2	12	4	7.96	1
1	5	1	1	1	0	3	2	1	14	1	86	151	20	0	26	1	2	61	2	2	1	1	0	23	2	1	1	1	1	1	8	5	NA	2
1	6	2	1	0	0	6	1	2	1	0	102	173	10	1	1	2	2	49	1	2	1	2	0	23	1	1	1	1	1	1	13	5	9.82	1
1	6	2	1	1	0	6	1	2	24	1	58	105	30	1	14	2	2	75	2	2	1	1	0	23	2	1	1	1	2	1	9	5	8.05	2
1	4	1	1	0	0	4	1	1	1	0	84	135	11	1	27	2	2	55	1	2	1	1	0	23	2	1	1	1	1	2	15	5	6.1	2
1	4	1	1	0	0	6	1	2	72	1	110	188	4	0	12	2	1	46	1	2	1	1	0	23	1	1	1	1	1	1	15	6	4.66	1
1	2	1	2	0	0	2	2	1	6	1	82	138	5	1	28	2	1	75	2	1	1	1	0	23.2	1	1	1	2	1	1	15	4	15.84	2
1	2	1	2	0	0	2	2	1	3	1	100	178	16	0	29	1	2	58	1	2	1	1	0	23.2	2	1	1	1	1	1	8	5	4.85	1
1	4	1	1	0	0	3	2	1	13	1	70	130	7	1	28	2	2	49	1	2	1	1	0	23.94	1	1	1	1	2	1	15	5	7.93	1
1	4	1	1	1	0	3	2	1	2.5	1	122	209	26	1	37	2	1	38	1	2	1	1	0	24	2	1	1	1	2	2	8	2	8.85	2
1	6	2	1	0	0	6	1	2	7	1	64	110	17	1	3	1	1	70	2	1	1	1	0	24	1	1	1	1	2	1	10	4	NA	1
1	5	1	1	1	0	5	1	1	2	0	93	171	22	1	13	1	2	65	2	2	1	2	0	24	1	1	1	1	1	1	11	5	5.15	1
1	4	1	1	0	0	3	2	1	2	0	96	193	26	0	15	1	2	67	2	2	1	1	0	24	1	1	1	1	1	1	6	5	6.77	1
1	4	1	1	0	0	3	2	1	2	1	133	231	16	1	29	1	2	65	2	2	1	1	0	24	2	1	1	1	2	2	14	5	6.24	1
1	4	1	1	0	0	3	2	1	4	0	95	155	10	1	26	2	2	69	2	2	1	1	0	24	1	2	1	1	2	2	15	5	3.87	1
1	1	1	2	0	0	1	2	1	15	0	96	174	5	0	22	2	2	47	1	2	1	1	0	24	2	1	1	2	1	1	15	5	16.94	1
1	5	1	1	1	0	5	1	1	1	1	100	146	25	1	6	2	1	53	1	2	1	1	0	24	1	1	1	2	2	2	5	6	14	NA
1	5	1	1	0	0	4	1	1	4	0	81	132	11	1	56	1	2	56	1	1	1	1	0	24	2	1	1	1	1	1	15	6	5.89	1
1	2	1	2	0	0	1	2	1	168	1	92	166	3	0	23	2	1	46	1	2	1	2	0	24	1	1	1	1	1	1	15	6	5.22	1
1	3	1	2	0	0	3	2	1	20	0	94	154	0	0	18	1	1	53	1	2	1	1	0	24	1	1	1	1	1	1	15	6	7.39	1
1	3	1	2	0	0	2	2	1	24	1	92	187	10	1	25	1	2	37	1	2	1	1	0	24.123	2	1	1	1	2	1	14	5	5.08	1
1	4	1	1	0	0	4	1	1	2	1	110	230	9	0	16	1	2	77	2	2	1	1	0	24.23	2	1	1	1	1	1	10	5	6.98	1
1	1	1	2	0	0	1	2	1	5	1	117	158	1	1	8	2	2	53	1	2	1	1	0	24.395	1	1	1	1	1	2	15	5	7.26	1
1	4	1	1	0	0	2	2	1	1	1	120	220	30	0	4	1	2	61	2	2	1	1	0	24.5	1	1	1	1	1	1	5	5	6.6	1
1	4	1	1	0	0	4	1	1	24	1	100	190	10	0	29	1	2	67	2	2	1	1	0	24.5	1	1	1	1	1	1	15	5	5.96	1
1	4	1	1	0	0	4	1	1	4	1	78	173	12	0	19	2	1	62	2	2	1	1	0	24.7	2	1	1	1	1	1	12	4	6.07	2
1	2	1	2	0	0	2	2	1	3	1	87	155	12	1	18	1	2	60	2	2	1	1	0	24.75	1	1	1	1	2	1	12	5	NA	1
1	6	2	1	0	0	6	1	2	6	0	100	160	8	0	8	1	2	61	2	2	1	1	0	24.87	2	1	1	1	1	2	15	5	9.3	2
1	2	1	2	0	0	1	2	1	24	0	114	155	0	1	27	2	1	57	1	2	1	1	0	25	1	1	1	1	2	2	14	4	6.66	1
1	2	1	2	0	0	1	2	1	24	0	76	150	5	0	8	1	1	79	2	1	1	1	0	25	1	1	1	1	1	1	14	4	6.07	1
1	1	1	2	1	0	1	2	1	12	1	97	165	12	1	22	1	1	56	1	2	1	1	0	25	1	1	1	1	1	1	12	4	NA	2
1	2	1	2	0	0	2	2	1	6.5	0	117	181	5	1	15	2	2	51	1	2	1	1	0	25	1	1	1	1	1	2	13	5	6.93	2
1	5	2	1	0	0	6	1	2	5.5	1	101	170	26	1	2	1	2	70	2	2	1	2	0	25	1	1	1	1	1	1	14	5	6.63	1
1	5	2	1	0	0	6	1	2	1	1	120	205	38	1	2	2	2	68	2	2	1	2	0	25	2	1	1	1	2	1	7	5	8.21	2
1	3	1	2	0	0	2	2	1	10	1	96	148	3	1	15	1	2	73	2	2	2	2	0	25	1	1	1	1	1	1	15	5	5.39	1
1	1	1	2	0	0	1	2	1	5	0	73	144	7	0	7	1	2	72	2	2	1	1	0	25	1	1	1	1	1	1	15	5	5.49	1
1	5	1	1	0	0	5	1	1	72	1	67	122	8	1	4	1	2	57	1	2	1	1	0	25	2	1	1	1	2	2	13	5	4.22	2
1	4	1	1	0	0	4	1	1	6	1	90	180	14	1	27	1	2	47	1	2	1	2	0	25	2	1	1	1	2	1	12	5	6.89	1
1	3	1	2	0	0	2	2	1	53	1	88	149	6	0	17	1	2	53	1	2	1	1	0	25	2	1	1	1	1	1	15	5	5.58	1
1	1	1	2	0	0	0	2	1	2	2	116	171	13	1	22	2	2	53	1	2	1	1	0	25	2	1	1	1	1	2	14	5	7.29	1
1	4	1	1	0	0	3	2	1	4	1	121	176	22	1	20	2	2	37	1	1	1	1	0	25	2	1	1	1	1	1	13	6	7.16	2
1	4	1	1	1	0	4	1	1	3	1	92	172	22	1	30	2	2	71	2	1	1	1	0	25	1	1	1	1	2	2	3	6	9.27	1
1	4	1	1	0	0	3	2	1	11	1	69	128	21	1	20	2	2	19	1	1	1	1	0	25	2	1	1	1	1	1	7	6	NA	2
1	4	1	1	0	0	4	1	1	10	1	78	100	14	1	7	2	1	39	1	2	1	1	0	25	2	1	1	1	2	2	14	6	5.11	2
1	1	1	2	0	0	1	2	1	48	1	110	180	6	1	4	2	2	65	2	1	1	1	0	25	2	1	1	1	2	2	15	6	NA	1
1	4	1	1	1	0	4	1	1	15	1	75	126	10	0	27	2	2	47	1	1	1	1	0	25	1	1	1	1	1	1	14	6	NA	2
1	4	1	1	1	0	4	1	1	10	1	100	172	16	1	15	2	2	71	2	2	1	1	0	25.38	2	1	1	1	2	2	10	5	6.84	2
1	3	1	2	0	0	2	2	1	21	1	113	173	13	1	12	1	2	63	2	2	1	1	0	25.5	2	1	1	1	2	2	13	5	3.4	1
1	3	1	2	1	0	2	2	1	4	0	115	203	4	1	29	1	1	73	2	2	1	1	0	25.75	2	1	1	1	2	2	15	4	3.65	1
1	4	1	1	0	0	3	2	1	168	0	95	144	7	0	8	1	1	58	1	2	1	1	0	25.8	2	1	1	2	1	1	13	4	5.42	1
1	4	1	1	0	0	4	1	1	5	0	91	177	11	1	22	1	2	63	2	2	1	2	0	25.8	2	1	1	1	2	2	14	5	-9	1
1	3	1	2	0	0	2	2	1	3	1	108	175	13	1	20	2	2	44	1	2	1	2	0	26	1	1	1	1	1	2	11	5	9.86	2
1	2	1	2	0	0	1	2	1	2	1	97	158	3	1	16	1	2	56	1	1	1	1	0	26	2	1	1	1	1	1	15	6	6.27	1
1	4	1	1	0	0	4	1	1	2	1	81	157	6	1	25	1	2	49	1	1	1	1	0	26	1	1	1	2	2	1	15	6	8.09	1
1	4	1	1	0	0	3	2	1	110	0	80	131	10	1	16	1	2	53	1	1	1	1	0	26	1	1	1	1	1	1	12	6	4.52	1
1	4	1	1	0	0	4	1	1	3.5	1	100	200	10	1	35	1	2	70	2	2	1	1	0	26.1	1	1	1	1	1	1	14	5	5.18	1
1	4	1	1	0	0	4	1	1	3	1	127	225	13	0	5	1	2	49	1	2	1	1	0	26.68	2	1	1	1	1	1	11	5	5.8	1
1	5	1	1	0	0	4	1	1	2	1	115	189	17	0	22	2	1	64	2	2	1	1	0	27	1	1	1	1	1	1	11	4	5.72	1
1	4	1	1	0	0	3	2	1	13	1	123	183	17	1	27	2	2	42	1	2	1	1	0	27	1	1	1	1	1	2	12	5	NA	2
1	3	1	2	0	0	3	2	1	24	1	78	145	13	1	11	2	2	37	1	2	1	1	0	27	2	1	1	1	1	1	7	5	4.8	1
1	4	1	1	0	0	4	1	1	2	1	108	197	21	1	25	1	2	61	2	2	1	1	0	27	2	1	1	1	2	2	12	5	5.21	2
1	2	1	2	0	0	3	2	1	24	1	67	112	7	0	12	1	2	53	1	2	1	1	0	27.2	1	1	1	1	1	1	15	5	6.26	1
1	4	1	1	1	0	3	2	1	9	0	111	180	17	1	26	1	2	65	2	2	1	2	0	27.7	2	1	1	1	1	2	12	5	3.7	1
1	6	2	1	0	0	6	1	2	9	1	105	152	7	0	14	2	1	37	1	2	1	1	0	27.72	2	2	1	1	1	1	14	1	4.86	2
1	4	1	1	0	0	4	1	1	27	0	79	167	1	0	12	1	1	70	2	1	1	1	0	28	1	1	1	1	2	1	14	4	4.52	1
1	1	1	2	0	0	0	2	1	8	1	122	153	0	0	20	1	1	69	2	1	1	1	0	28	2	1	1	1	1	1	15	4	5.63	1
1	4	1	1	0	0	4	1	1	24	2	96	150	12	0	24	2	1	68	2	1	1	1	0	28	1	1	1	1	1	1	15	4	6.5	1
1	4	1	1	0	0	4	1	1	24	1	80	120	6	1	17	2	2	55	1	2	1	1	0	28	1	1	1	2	2	1	14	5	5.39	1
1	4	1	1	0	0	3	2	1	2	0	88	201	18	0	33	1	2	55	1	2	1	2	0	28	2	1	1	1	1	1	10	5	7.71	2
1	3	1	2	1	0	3	2	1	1	1	93	147	12	1	31	1	2	60	2	2	1	1	0	28	2	1	1	1	2	2	14	5	5.7	1
1	1	1	2	0	0	1	2	1	15	1	87	136	9	1	14	1	1	50	1	1	1	1	0	28	1	1	1	1	1	1	13	6	7.26	2
1	4	1	1	0	0	6	1	2	27	0	82	184	10	0	13	1	2	79	2	1	1	1	0	28	1	1	1	1	1	1	15	6	6.2	1
1	3	1	2	0	0	1	2	1	1	0	117	171	12	1	26	1	2	51	1	1	1	1	0	28.3	2	1	1	1	2	1	15	6	4.37	1
1	4	1	1	0	0	4	1	1	9	1	92	165	7	1	13	1	2	61	2	1	1	1	0	28.45	2	1	1	1	2	2	11	6	6.28	2
1	6	2	1	0	1	6	1	2	8	2	100	190	35	1	6	1	1	68	2	2	1	1	0	28.5	2	1	1	1	1	1	6	4	6.39	1
1	4	1	1	0	0	4	1	1	24	1	78	122	7	1	21	2	2	66	2	1	1	1	0	28.6	1	1	1	1	1	1	14	6	NA	1
1	3	1	2	0	0	2	2	1	19	1	135	200	7	1	24	1	2	52	1	1	1	1	0	28.7	2	1	1	1	1	2	15	6	5.5	1
1	4	1	1	0	0	4	1	1	3	1	64	220	18	0	13	1	2	70	2	2	1	1	0	28.9	1	1	1	1	1	1	11	5	7.69	1
1	1	1	2	0	0	1	2	1	2	0	127	202	4	1	19	2	1	55	1	2	1	1	0	29	1	1	1	1	2	2	15	4	6.7	1
1	2	1	2	0	0	1	2	1	5.5	0	69	166	6	0	9	1	1	85	2	1	1	1	0	29	2	1	1	1	1	1	15	4	5.34	1
1	4	1	1	0	0	4	1	1	3.5	1	85	141	13	0	13	1	2	50	1	2	1	1	0	29	1	1	1	1	1	1	14	5	7.1	2
1	6	2	1	1	0	6	1	2	12	0	100	210	14	0	5	1	2	75	2	2	1	1	0	29	1	1	1	1	1	1	10	5	5.79	1
1	2	1	2	1	0	1	2	1	4	1	89	156	30	1	27	1	2	68	2	2	1	1	0	29	2	1	1	1	1	1	NA	5	NA	1
1	1	1	2	0	0	1	2	1	40	1	89	136	1	1	11	1	1	44	1	1	1	1	0	29	1	1	1	1	2	2	14	6	9	1
1	2	1	2	0	0	2	2	1	6	0	99	155	14	1	27	1	2	56	1	1	1	1	0	29	2	1	1	1	1	2	15	6	5.04	1
1	3	1	2	0	0	2	2	1	2.5	1	103	164	6	1	4	2	1	55	1	2	1	1	0	29.3	2	1	1	1	2	2	10	4	4.6	1
1	1	1	2	0	0	1	2	1	48	1	86	126	8	1	16	2	2	45	1	1	1	1	0	29.3	1	1	1	1	2	2	13	6	7.16	1
1	4	1	1	0	0	4	1	1	3	1	104	186	12	1	60	1	2	59	1	2	1	1	0	29.5	2	1	1	1	1	1	14	5	7.74	1
1	4	1	1	0	0	4	1	1	144	0	86	166	12	1	12	1	2	66	2	2	1	1	0	29.5	1	1	1	2	1	1	13	5	7.04	1
1	3	1	2	0	0	3	2	1	9	1	90	132	9	1	25	1	2	44	1	2	1	1	0	29.5	1	1	1	1	1	1	14	5	4.65	1
1	5	1	1	0	0	6	1	2	4	1	70	152	16	1	39	2	2	43	1	2	1	1	0	29.76	2	1	1	1	2	2	10	5	5.78	2
1	3	1	2	0	0	2	2	1	7	0	89	143	1	1	6	2	2	30	1	1	1	1	0	30	2	1	1	1	1	1	15	1	5.27	1
1	1	1	2	0	0	0	2	1	24	0	101	180	9	1	16	1	1	75	2	2	1	1	0	30	1	1	1	1	2	2	13	4	5.26	2
1	2	1	2	0	0	2	2	1	72	0	89	134	10	0	14	1	1	82	2	1	1	1	0	30	1	1	1	1	1	1	14	4	12.05	1
1	6	2	1	1	0	6	1	2	144	1	78	122	35	1	5	1	2	59	1	1	1	1	0	30	2	1	1	1	1	1	13	4	8.15	2
1	3	1	2	0	0	3	2	1	7	0	86	176	8	0	20	1	2	68	2	1	1	1	0	30	1	1	1	1	1	1	15	4	5.13	1
1	4	1	1	0	0	4	1	1	58	1	88	135	13	1	37	1	1	74	2	2	1	1	0	30	1	1	1	2	2	2	13	4	NA	1
1	1	1	2	0	0	1	2	1	9	0	79	134	0	1	17	2	1	73	2	1	1	1	0	30	2	1	2	1	2	2	15	4	7.23	1
1	6	2	1	0	0	6	1	2	84	1	112	157	4	1	9	1	2	46	1	2	1	2	0	30	1	1	1	1	1	1	13	5	6.05	2
1	4	1	1	0	0	3	2	1	20	1	78	152	14	1	21	1	2	64	2	2	1	2	0	30	1	1	1	1	1	1	13	5	6.06	1
1	5	1	1	0	0	5	1	1	3	1	75	148	19	0	14	2	2	67	2	2	1	2	0	30	2	1	1	1	1	1	9	5	10.11	1
1	1	1	2	0	0	1	2	1	2	1	111	177	8	1	677	1	2	50	1	2	1	1	0	30	1	1	1	1	2	2	13	5	5.1	1
1	6	2	1	0	0	6	1	2	4	1	162	292	35	1	3	2	2	77	2	2	1	1	0	30	2	1	1	1	1	1	5	5	9.8	1
1	0	1	2	0	0	0	2	1	10	1	104	179	4	1	29	2	2	37	1	2	1	2	0	30	1	1	1	1	1	1	15	5	4.91	1
1	1	1	2	0	0	1	2	1	72	1	78	142	3	0	17	1	1	60	2	2	1	1	0	30	2	1	1	1	1	1	14	5	5.54	1
1	5	1	1	0	0	4	1	1	15	0	97	152	6	1	5	1	2	57	1	2	1	1	0	30	1	1	1	1	2	2	12	5	6.46	2
1	5	1	1	1	0	5	1	1	24	1	88	151	35	1	34	1	2	37	1	2	1	1	0	30	2	1	1	1	2	2	4	5	14.87	2
1	5	2	1	0	0	6	1	2	13	0	78	131	23	1	16	1	2	84	2	1	1	1	0	30	1	1	1	2	1	1	10	6	7.26	1
1	4	1	1	0	0	3	2	1	4	0	103	152	20	1	13	1	2	44	1	1	1	1	0	30	1	1	1	1	2	1	9	6	5.68	2
1	6	2	1	0	0	6	1	2	1	0	105	170	22	0	5	1	2	66	2	1	1	1	0	30	2	1	1	1	1	1	13	6	7.89	1
1	4	1	1	0	0	4	1	1	1.5	1	100	200	20	1	19	1	2	51	1	1	1	1	0	30	2	1	1	1	1	1	5	6	5	2
1	6	2	1	0	0	6	1	2	2	1	124	211	10	0	4	1	2	58	1	1	1	1	0	30	2	1	1	1	1	1	8	6	12.17	1
1	5	1	1	0	0	4	1	1	5	0	90	162	21	1	20	1	2	70	2	1	1	1	0	30	2	1	1	1	2	1	5	6	5.51	1
1	5	1	1	1	0	5	1	1	2	1	50	95	19	0	10	2	1	43	1	NA	1	1	0	30	2	1	1	1	1	1	9	NA	16.6	1
1	3	1	2	1	0	3	2	1	1	1	96	182	6	0	28	2	2	64	2	2	1	1	0	30.195	2	1	1	1	1	1	14	5	10.26	1
1	5	1	1	0	0	5	1	1	6	1	97	175	26	0	31	1	2	57	1	2	1	2	0	30.53	2	1	1	9	1	1	4	5	6.29	1
1	1	1	2	0	0	1	2	1	10	0	86	149	4	0	26	2	1	74	2	1	1	1	0	31.1	1	1	1	1	1	1	13	4	5.79	1
1	2	1	2	0	0	3	2	1	72	1	63	96	7	0	23	2	1	34	1	1	1	1	0	31.2	1	1	2	1	1	1	15	6	NA	1
1	5	1	1	1	0	5	1	1	7	1	100	206	18	0	17	1	2	79	2	2	1	2	0	31.8	2	1	1	1	1	1	8	5	5.65	1
1	4	1	1	0	0	4	1	1	26	0	99	188	5	1	17	1	1	76	2	2	1	1	0	32	2	1	1	1	2	2	13	4	7.62	1
1	1	1	2	0	0	0	2	1	48	0	91	156	0	1	24	1	1	71	2	2	1	1	0	32	1	1	1	1	2	1	15	4	6.31	1
1	6	2	1	1	0	6	1	2	2	1	150	260	22	0	5	2	2	83	2	2	1	1	0	32	2	1	1	1	1	1	8	5	13.42	2
1	5	1	1	0	0	5	1	1	2.5	1	98	156	26	1	26	2	2	61	2	2	2	2	0	32	1	1	1	1	2	2	10	5	7.61	2
1	4	1	1	0	0	3	2	1	24	0	117	165	7	1	7	1	2	51	1	2	1	1	0	32	1	1	1	1	2	2	12	5	5.82	2
1	3	1	2	0	0	2	2	1	24	0	110	170	2	1	40	1	1	54	1	2	1	1	0	32	1	1	1	1	1	1	15	6	6.7	1
1	0	1	2	0	0	1	2	1	3	1	127	206	26	0	31	2	1	52	1	NA	1	1	0	32	2	1	1	1	1	1	6	6	-9	1
1	0	1	2	0	0	0	2	1	1	1	117	181	0	1	16	1	1	55	1	2	1	2	0	32.4	1	1	1	1	1	2	15	4	4.34	1
1	6	2	1	1	0	6	1	2	1.5	0	126	169	31	0	10	1	2	55	1	2	1	2	0	32.6	2	1	1	1	1	1	5	5	6.7	2
1	2	1	2	0	0	2	2	1	5	1	110	210	6	1	26	1	1	65	2	1	1	1	0	32.7	1	1	1	1	2	2	13	4	7.56	1
1	2	1	2	0	0	2	2	1	120	1	92	136	2	1	9	1	1	27	1	1	1	1	0	32.8	1	1	1	1	1	1	15	6	4.08	1
1	0	1	2	0	0	0	2	1	24	0	60	110	8	1	42	2	1	66	2	1	1	1	0	32.9	1	2	1	1	1	2	12	4	6.5	1
1	5	1	1	0	0	5	1	1	12	1	110	181	12	1	33	1	2	53	1	2	1	1	0	33	2	1	1	1	2	1	10	5	NA	1
1	4	1	1	0	0	4	1	1	7	1	80	130	13	1	16	2	2	46	1	1	1	1	0	33	1	1	1	1	1	1	9	6	9.04	2
1	3	1	2	0	0	2	2	1	6	1	NA	NA	NA	0	NA	1	1	67	2	NA	1	1	0	33.4	1	NA	NA	NA	3	3	NA	4	NA	NA
1	3	1	2	0	0	2	2	1	72	1	80	120	4	1	26	1	2	68	2	2	1	1	0	33.84	1	1	1	1	2	1	15	5	5.24	1
1	4	1	1	0	0	4	1	1	1	0	90	140	10	1	26	2	1	87	2	1	1	1	0	34	1	1	1	1	1	1	14	4	6.5	1
1	1	1	2	0	0	1	2	1	0.5	0	80	120	4	1	13	2	1	68	2	1	1	1	0	34	2	1	1	1	2	2	15	4	5.56	2
1	0	1	2	0	0	1	2	1	24	1	86	145	4	1	20	1	1	84	2	1	1	1	0	34	2	1	1	1	1	1	10	4	7.54	2
1	1	1	2	0	0	1	2	1	72	0	95	206	0	1	13	1	1	65	2	2	1	1	0	34	2	1	1	1	2	2	15	4	4.72	1
1	4	1	1	1	0	3	2	1	10	1	90	156	12	1	21	2	2	50	1	2	1	1	0	34	2	1	1	1	1	1	15	5	6.1	2
1	2	1	2	0	0	1	2	1	3	0	93	198	5	1	1	1	1	40	1	2	1	1	0	34	1	1	1	2	1	1	14	6	13.26	1
1	6	2	1	0	0	6	1	2	11	1	90	120	22	0	4	1	2	77	2	1	1	1	0	34	2	1	1	1	1	1	6	6	8.27	1
1	4	1	1	1	0	4	1	1	2	1	119	233	20	1	35	1	2	66	2	1	1	1	0	34.35	2	1	1	1	2	2	8	6	NA	2
1	2	1	2	0	0	2	2	1	72	0	90	137	14	0	20	1	1	53	1	2	1	1	0	34.9	2	1	1	1	1	1	12	6	6.11	1
1	1	1	2	0	0	0	2	1	24	1	90	170	20	1	9	1	1	50	1	1	1	1	0	35	2	1	1	1	2	2	10	0	6.82	2
1	4	1	1	1	0	6	1	2	2	1	50	95	7	0	10	2	1	43	1	1	1	1	0	35	2	1	1	1	1	1	8	2	16.6	1
1	2	1	2	0	0	1	2	1	24	0	76	140	7	1	30	2	1	78	2	2	1	1	0	35	1	2	1	1	2	1	15	4	5.29	1
1	1	1	2	0	0	1	2	1	10	0	89	148	6	1	27	1	1	64	2	2	1	1	0	35	2	1	1	1	1	1	15	4	6.58	1
1	2	1	2	0	0	1	2	1	30	0	100	160	3	1	13	2	1	56	1	2	1	1	0	35	2	1	1	1	2	1	15	4	6	1
1	3	1	2	0	0	2	2	1	58	1	78	125	10	0	13	1	1	57	1	1	1	1	0	35	2	1	1	1	1	1	10	4	4.43	2
1	4	1	1	1	0	2	2	1	24	1	68	130	12	0	24	2	2	62	2	2	1	2	0	35	2	1	1	1	1	1	14	4	5.63	2
1	3	1	2	0	0	1	2	1	144	1	99	130	1	1	12	1	1	56	1	1	1	1	0	35	1	1	1	1	2	2	15	4	5.77	2
1	2	1	2	0	0	1	2	1	4	1	90	162	2	0	12	1	1	65	2	2	1	1	0	35	2	1	1	1	1	1	14	4	6.25	2
1	4	1	1	0	0	3	2	1	3	1	81	135	14	1	23	2	2	65	2	2	1	1	0	35	2	1	2	2	1	1	15	5	12.87	2
1	5	1	1	0	0	4	1	1	2	1	69	114	22	0	49	2	2	68	2	2	2	2	0	35	1	1	1	1	1	1	5	5	4.8	2
1	6	2	1	0	0	6	1	2	7	1	80	135	15	0	14	1	2	84	2	2	1	1	0	35	1	1	1	1	1	1	12	5	5.39	1
1	4	1	1	0	0	2	2	1	72	0	117	166	8	0	21	1	2	65	2	2	1	1	0	35	1	1	1	1	2	2	15	5	5.55	1
1	4	1	1	0	0	3	2	1	2	1	86	140	21	0	28	1	2	63	2	1	1	1	0	35	1	2	1	1	1	1	6	6	NA	1
1	4	1	1	1	0	3	2	1	10	1	68	138	13	1	28	1	2	54	1	1	1	1	0	35	2	1	1	1	1	1	8	6	7.15	2
1	3	1	2	0	0	2	2	1	7	1	106	199	20	1	23	2	2	56	1	1	1	1	0	35	2	1	1	1	1	2	9	6	7	1
1	5	1	1	0	0	5	1	1	1	1	137	200	40	0	37	1	2	73	2	1	1	1	0	35	2	1	1	1	1	1	3	6	7.89	2
1	5	1	1	1	0	3	2	1	5	1	104	195	NA	1	21	1	1	50	1	1	1	1	0	36	2	1	1	1	1	2	8	2	6.14	2
1	1	1	2	0	0	2	2	1	23	0	84	165	4	0	29	1	1	56	1	2	1	2	0	36	2	1	1	1	1	1	14	4	6.32	1
1	4	1	1	0	0	4	1	1	2.5	1	120	238	7	1	22	2	2	72	2	1	1	1	0	36	1	1	1	1	1	1	15	4	9.5	1
1	3	1	2	0	0	2	2	1	9	1	111	169	7	0	11	2	2	36	1	2	1	1	0	36	2	1	1	1	1	1	15	5	NA	2
1	5	1	1	0	0	6	1	2	168	0	79	118	18	1	4	2	2	74	2	2	1	1	0	36	1	1	1	1	1	1	10	5	7.07	1
1	4	1	1	1	0	5	1	1	1	1	104	213	19	0	41	1	2	78	2	2	1	1	0	36	2	1	1	1	1	1	10	5	4.97	1
1	5	1	1	0	0	5	1	1	8	1	93	168	35	1	3	1	2	65	2	2	1	1	0	36	2	1	1	1	2	1	6	5	7.4	2
1	5	1	1	1	0	6	1	2	2.5	1	87	171	12	1	24	1	2	62	2	1	1	1	0	36	1	1	1	1	2	2	14	6	5.66	1
1	6	2	1	0	0	6	1	2	3	1	100	170	17	1	1	1	2	68	2	1	1	1	0	36	2	1	1	1	1	2	12	6	7.09	1
1	1	1	2	0	0	1	2	1	72	1	90	125	3	1	20	2	1	50	1	2	1	1	0	36.363	1	1	1	1	2	2	15	6	5.03	1
1	6	2	1	0	1	6	1	2	5	1	84	168	20	0	3	2	2	70	2	2	1	1	0	37	2	1	1	1	1	1	9	5	6	2
1	4	1	1	0	0	3	2	1	4	1	99	156	11	0	21	2	1	56	1	2	1	1	0	37.1	1	1	1	1	1	2	7	4	5.8	2
1	6	2	1	1	0	6	1	2	30	1	80	117	7	1	6	1	1	37	1	1	1	1	0	38	1	1	1	1	1	1	15	2	NA	1
1	1	1	2	0	0	2	2	1	10	1	85	150	0	0	26	1	1	67	2	2	2	2	0	38	1	1	1	1	1	1	15	4	6.8	1
1	6	2	1	0	0	6	1	2	4	0	74	167	11	1	2	1	2	63	2	2	1	2	0	38	1	1	1	1	1	1	14	5	4.16	1
1	4	1	1	1	0	3	2	1	24	1	72	153	8	1	26	1	2	75	2	2	1	1	0	38	2	1	1	1	2	1	14	5	NA	1
1	2	1	2	0	0	2	2	1	72	0	70	140	2	1	7	1	2	42	1	2	2	2	0	38	1	2	1	1	1	1	15	5	5.76	1
1	5	1	1	0	0	3	2	1	1	0	108	185	17	1	18	1	2	45	1	1	1	1	0	38	1	1	1	1	2	2	13	6	4.46	2
1	5	1	1	0	0	6	1	2	35	0	87	142	11	1	NA	1	1	52	1	2	2	2	0	38.25	2	1	1	1	1	1	10	6	8.11	1
1	4	1	1	0	0	4	1	1	24	1	86	166	10	1	13	1	2	46	1	2	1	1	0	38.4	2	1	1	1	1	1	10	5	5.67	2
1	3	1	2	0	0	2	2	1	48	0	70	100	0	0	9	1	1	69	2	1	1	1	0	39	1	1	1	1	1	1	15	4	6.5	1
1	5	1	1	0	0	4	1	1	24	1	88	156	35	1	20	2	2	48	1	1	1	1	0	39.6	2	1	1	1	1	1	5	2	5.47	2
1	4	1	1	0	0	4	1	1	3	2	110	173	18	1	24	1	1	79	2	2	1	1	0	39.66	2	1	1	1	2	2	11	4	5.68	1
1	1	1	2	0	0	1	2	1	18	1	98	160	2	1	22	2	2	57	1	2	1	2	0	39.8	1	1	1	1	1	1	15	5	NA	2
1	5	1	1	1	0	6	1	2	7	1	90	170	20	1	18	1	2	59	1	2	1	1	0	39.96	2	1	1	1	2	2	7	5	6.91	1
1	1	1	2	1	0	0	2	1	72	1	95	149	5	1	27	1	2	52	1	2	1	1	0	40	1	1	1	1	2	1	14	1	5	2
1	4	1	1	0	0	4	1	1	5.5	0	90	140	18	1	22	1	1	70	2	2	1	2	0	40	2	1	1	1	2	1	14	4	6.52	2
1	5	1	1	1	0	5	1	1	5	1	80	130	35	0	31	1	2	57	1	1	1	1	0	40	2	1	1	1	1	1	5	4	6.24	2
1	1	1	2	0	0	1	2	1	5	1	98	164	0	1	5	2	1	57	1	2	1	1	0	40	1	2	1	1	2	2	15	4	5.31	1
1	5	2	1	0	1	6	1	2	1	1	88	153	20	0	2	2	2	64	2	2	1	1	0	40	2	1	1	1	1	1	10	5	7.67	2
1	5	1	1	1	0	5	1	1	1.5	0	90	160	18	1	24	2	2	63	2	2	1	2	0	40	1	1	1	1	2	2	14	5	7.62	2
1	4	1	1	0	0	4	1	1	13	1	84	150	9	1	18	1	2	69	2	2	1	1	0	40	2	1	1	1	1	1	15	5	4.84	1
1	4	1	1	1	0	4	1	1	2	0	109	190	2	0	10	2	2	54	1	2	1	1	0	40	2	1	1	1	1	1	15	5	9.62	2
1	4	1	1	0	0	3	2	1	2	0	100	200	14	1	19	2	2	43	1	2	1	1	0	40	2	1	1	1	1	1	14	5	5.5	2
1	4	1	1	0	0	4	1	1	1.5	1	100	174	12	1	25	2	2	46	1	2	1	1	0	40	2	1	1	1	1	1	13	5	5	2
1	5	1	1	1	0	4	1	1	3	1	108	164	10	0	31	2	2	56	1	2	1	2	0	40	2	1	1	1	1	1	12	5	6.87	2
1	5	2	1	0	1	6	1	2	7	1	130	230	20	1	3	2	2	41	1	2	1	1	0	40	2	1	1	1	1	1	8	5	7.72	2
1	4	1	1	0	0	4	1	1	1	1	88	186	15	0	15	2	2	51	1	2	1	1	0	40	1	2	1	2	1	1	14	5	6	1
1	6	2	1	0	0	6	1	2	2	1	110	210	40	0	3	1	2	56	1	1	1	1	0	40	2	1	1	1	1	1	6	6	17.09	2
1	3	1	2	0	0	2	2	1	2	1	100	200	11	1	18	2	2	46	1	1	1	1	0	40	2	1	1	1	1	1	13	6	5.8	2
1	5	1	1	1	0	4	1	1	14	0	82	142	40	1	21	2	2	64	2	1	1	1	0	40	1	1	1	1	1	1	6	6	5.02	2
1	6	2	1	0	0	6	1	2	7	0	82	153	10	1	4	2	2	57	1	1	1	1	0	40	2	1	1	2	1	1	12	6	12.92	2
1	6	2	1	0	0	6	1	2	5	1	98	203	42	0	1	1	2	78	2	1	1	1	0	40.5	2	1	1	1	1	1	3	4	0	1
1	4	1	1	0	0	4	1	1	2	1	55	94	35	1	25	2	2	53	1	2	1	1	0	40.9	2	2	1	1	2	1	10	5	6.4	2
1	3	1	2	0	0	3	2	1	2.5	0	97	161	14	1	16	1	1	67	2	1	1	1	0	41	1	1	1	1	2	1	14	4	5.88	2
1	4	1	1	0	0	3	2	1	10	1	105	172	16	1	16	2	2	62	2	2	1	1	0	41	2	1	1	1	2	1	10	5	NA	2
1	4	1	1	0	0	3	2	1	1	0	104	160	19	1	22	2	1	50	1	1	1	1	0	41	1	2	1	1	2	2	15	6	5.34	2
1	5	1	1	0	0	5	1	1	24	1	84	136	20	1	24	2	2	56	1	1	1	1	0	41.25	2	1	1	1	1	1	6	2	6.75	2
1	5	1	1	0	0	4	1	1	7	1	107	198	10	1	21	1	2	75	2	2	1	1	0	42	1	1	1	1	1	1	15	0	NA	1
1	4	1	1	0	0	1	2	1	1	1	100	170	2	1	29	2	1	73	2	1	1	1	0	42	2	1	1	1	2	1	15	4	6.58	1
1	4	1	1	1	0	3	2	1	7	0	103	185	16	1	23	1	2	53	1	2	1	1	0	42	1	1	1	1	2	2	12	5	4.82	2
1	4	1	1	1	0	4	1	1	8	1	100	160	13	0	20	2	2	52	1	2	1	1	0	42	2	1	1	1	1	1	11	5	15.05	2
1	4	1	1	1	0	3	2	1	1.5	1	85	130	12	1	27	2	2	34	1	1	1	1	0	42	2	1	1	1	2	1	13	6	5.92	2
1	4	1	1	0	0	2	2	1	85	1	91	161	18	1	14	1	2	61	2	1	1	1	0	43	1	1	1	1	2	2	13	6	6.45	2
1	4	1	1	0	0	4	1	1	8	1	80	150	16	1	27	1	2	62	2	2	1	2	0	43.6	2	1	1	1	1	2	9	5	10.11	1
1	3	1	2	0	0	2	2	1	24	0	102	220	6	1	16	1	1	67	2	2	1	1	0	44	1	1	1	1	1	1	15	4	7.62	1
1	4	1	1	0	0	0	2	1	58	1	66	147	10	0	39	2	1	85	2	1	1	1	0	44	1	1	1	1	1	1	13	4	6.74	1
1	6	2	1	0	0	6	1	2	1	0	94	178	20	1	1	1	2	52	1	2	1	1	0	44	2	1	1	1	1	1	11	5	9.27	2
1	4	1	1	0	0	3	2	1	3	1	90	147	19	1	12	2	2	33	1	2	2	2	0	44	2	1	1	1	2	1	6	5	-9	2
1	5	1	1	0	0	5	1	1	4	0	96	171	26	1	122	2	1	82	2	2	1	2	0	44.2	2	2	1	1	1	1	10	4	7.14	2
1	5	2	1	0	0	6	1	2	3	1	108	178	16	0	8	2	2	49	1	1	1	1	0	44.88	2	1	1	1	1	1	7	6	7.13	2
1	5	1	1	0	0	4	1	1	1	1	100	165	21	1	14	1	1	61	2	2	1	1	0	45	1	1	1	1	1	1	12	4	7.2	1
1	2	1	2	1	0	2	2	1	72	1	71	154	0	1	20	2	1	72	2	1	1	1	0	45	1	1	1	1	2	2	15	4	7.16	2
1	3	1	2	0	0	4	1	1	22	0	104	150	14	0	29	1	1	73	2	2	1	1	0	45	2	1	1	1	1	1	14	4	7.35	1
1	4	1	1	0	0	4	1	1	48	1	97	167	12	1	23	1	2	42	1	2	1	1	0	45	1	1	1	1	1	1	15	5	7.76	1
1	4	1	1	0	0	4	1	1	4	1	87	165	12	0	27	1	2	67	2	2	1	1	0	45	2	1	1	1	1	1	14	5	NA	1
1	5	1	1	0	0	5	1	1	24	1	95	162	40	0	7	2	2	53	1	2	1	1	0	45	2	1	1	2	2	1	7	5	5.89	2
1	3	1	2	1	0	3	2	1	2	0	121	245	6	1	16	2	1	44	1	2	1	1	0	45	2	1	1	1	1	2	13	6	5.8	2
1	3	1	2	1	0	2	2	1	4	1	88	152	6	0	13	1	1	71	2	2	1	2	0	45.4	2	1	2	2	1	1	9	1	NA	2
1	5	1	1	0	0	4	1	1	1.5	1	173	259	34	0	39	2	2	53	1	2	1	2	0	46	2	1	1	1	1	1	3	5	9.82	2
1	4	1	1	0	0	4	1	1	3.5	1	90	150	10	0	25	1	2	67	2	2	1	2	0	46	1	1	1	1	1	1	15	5	6.87	1
1	5	1	1	0	0	4	1	1	1	1	97	191	25	1	53	2	2	69	2	2	1	2	0	47	2	1	1	1	1	1	5	0	5.28	2
1	2	1	2	0	0	2	2	1	1	1	113	185	4	1	27	2	1	57	1	2	1	1	0	48.5	2	1	1	1	1	1	15	4	6.79	1
1	3	1	2	1	0	2	2	1	3.5	1	91	157	15	1	29	2	2	54	1	2	1	1	0	48.5	1	2	1	1	1	1	8	5	6.2	2
1	4	1	1	0	0	4	1	1	24	1	98	182	30	1	13	2	2	49	1	2	1	1	0	48.75	1	1	1	2	2	2	10	5	6.3	2
1	6	2	1	0	0	6	1	2	12	1	110	180	24	0	2	1	1	54	1	1	1	1	0	48.8	2	1	1	1	1	1	3	6	NA	2
1	6	2	1	0	0	6	1	2	5	1	109	230	19	1	2	2	1	91	2	1	1	1	0	49	2	1	1	1	1	2	9	4	6.28	1
1	4	1	1	1	0	4	1	1	2	1	142	206	13	1	40	2	2	70	2	1	1	1	0	49	1	1	1	1	1	1	13	6	6.6	1
1	1	1	2	1	0	1	2	1	0.5	1	108	180	0	1	8	2	1	67	2	2	1	2	0	50	1	1	1	1	1	1	15	4	6.84	1
1	4	1	1	0	0	3	2	1	7	0	90	138	12	1	9	2	2	68	2	1	1	1	0	50	1	1	1	1	2	1	11	4	8.11	2
1	2	1	2	1	0	2	2	1	3	1	103	246	14	0	73	2	1	64	2	2	1	1	0	50	1	2	1	1	1	1	7	4	20.9	2
1	3	1	2	0	0	3	2	1	3	1	89	183	19	0	37	1	1	56	1	2	1	1	0	50	2	1	1	1	1	1	12	4	8.8	1
1	6	2	1	1	0	6	1	2	1.5	1	100	200	24	1	14	2	2	42	1	2	1	1	0	50	2	1	1	1	1	1	6	5	5	2
1	6	2	1	0	0	6	1	2	1	0	128	262	40	1	1	2	2	62	2	2	1	1	0	50	2	1	1	2	2	1	3	5	8.89	1
1	6	2	1	0	0	6	1	2	2	1	112	240	33	1	2	2	2	80	2	2	1	2	0	50	2	1	1	1	2	1	6	5	10.1	1
1	4	1	1	1	0	4	1	1	2	1	105	202	35	0	30	2	2	62	2	2	1	2	0	50	1	1	1	1	1	1	4	5	7.46	2
1	6	2	1	0	1	6	1	2	6	1	107	200	36	1	9	2	2	46	1	2	1	1	0	50	2	1	1	1	1	1	3	5	NA	2
1	5	1	1	1	0	6	1	2	2	1	126	254	15	1	30	2	2	54	1	2	1	1	0	50	1	1	1	2	2	2	9	5	5.6	1
1	6	2	1	0	0	6	1	2	2	0	110	160	16	1	3	1	2	51	1	1	1	1	0	50	1	1	1	1	2	1	13	6	5.96	1
1	4	1	1	1	0	4	1	1	2	1	144	160	20	1	21	99	2	57	1	1	1	1	0	50	2	1	1	1	1	1	5	6	11.43	2
1	5	1	1	0	0	6	1	2	1	0	117	213	8	1	2	2	2	65	2	1	1	1	0	50	2	1	1	1	1	1	8	6	7.6	1
1	5	1	1	1	0	4	1	1	10	1	80	151	18	1	30	2	1	66	2	2	1	1	0	50	2	1	1	1	1	1	10	NA	7.18	2
1	2	1	2	0	0	2	2	1	21	1	80	180	13	1	12	1	1	66	2	1	1	1	0	51	1	1	1	1	2	1	11	4	5.7	1
1	6	2	1	0	0	6	1	2	1	1	80	130	35	0	5	2	2	54	1	1	1	1	0	51	2	1	1	1	1	1	6	6	8.43	2
1	4	1	1	0	0	4	1	1	0	2	81	139	21	1	22	2	2	39	1	1	1	1	0	51.3	2	1	1	1	1	1	3	6	7.27	2
1	4	1	1	0	0	4	1	1	14	1	66	150	12	0	26	1	2	65	2	2	1	1	0	51.6	2	1	1	2	1	1	15	5	12.06	1
1	5	2	1	1	0	6	1	2	1	1	86	167	25	0	2	1	1	78	2	1	1	1	0	52	1	2	1	1	1	1	6	4	6.2	1
1	4	1	1	0	0	6	1	2	9	1	102	177	21	1	11	1	2	70	2	2	1	1	0	52	1	1	1	1	2	2	8	5	5.2	1
1	4	1	1	0	0	3	2	1	2	1	125	182	9	1	56	1	1	39	1	2	1	1	0	52	1	1	1	1	1	2	14	6	7.4	2
1	4	1	1	0	0	3	2	1	1	0	90	185	10	1	10	1	2	71	2	2	1	1	0	52.245	2	1	1	1	1	1	15	4	5.78	1
1	5	1	1	1	0	5	1	1	1	1	100	180	36	0	17	1	2	63	2	2	1	1	0	52.245	2	1	1	1	1	1	4	5	8.16	2
1	5	1	1	0	0	4	1	1	2	0	103	169	NA	1	20	1	1	65	2	NA	1	1	0	52.4	2	1	1	1	2	2	14	4	5.59	2
1	5	1	1	1	0	5	1	1	6	1	114	181	35	1	21	2	2	52	1	2	1	1	0	52.6	2	1	1	1	2	2	9	5	4.33	2
1	4	1	1	0	0	3	2	1	5	1	80	150	6	1	14	2	2	69	2	2	1	1	0	53	2	1	1	1	2	2	14	5	NA	2
1	6	2	1	0	0	6	1	2	0	2	83	135	36	1	4	2	2	56	1	1	1	1	0	53.4	1	1	1	2	2	2	13	6	NA	1
1	4	1	1	1	0	4	1	1	9	1	80	140	19	0	9	1	1	72	2	1	1	1	0	53.62	2	1	1	1	1	1	8	4	5.6	1
1	3	1	2	0	0	3	2	1	24	1	92	142	19	1	16	2	2	44	1	1	1	1	0	53.96	1	1	1	1	1	2	6	6	5.28	1
1	3	1	2	0	0	3	2	1	3	0	105	194	25	1	14	1	1	65	2	1	1	1	0	54	1	1	1	1	1	1	8	4	5.37	2
1	4	1	1	0	0	3	2	1	7	1	115	187	12	1	29	2	2	55	1	NA	1	1	0	54	1	1	1	9	1	1	13	6	6.05	2
1	4	1	1	1	0	3	2	1	18	1	85	164	30	0	43	2	1	49	1	2	1	2	0	54.1	2	1	1	1	1	1	6	6	14.35	2
1	0	1	2	0	0	3	2	1	7	0	90	163	16	0	15	1	1	66	2	2	1	1	0	54.7	2	1	9	1	1	1	9	4	7.15	2
1	5	1	1	1	0	6	1	2	2	0	68	128	0	1	59	2	1	55	1	1	1	1	0	55	2	1	1	1	2	2	15	4	6.62	2
1	4	1	1	0	0	4	1	1	1	1	120	160	14	1	20	2	2	46	1	2	1	1	0	55	2	1	1	1	1	2	14	5	6.52	2
1	4	1	1	0	0	3	2	1	3.5	1	93	157	23	1	43	1	2	54	1	1	1	1	0	55	2	1	1	1	2	2	12	6	7.53	2
1	5	1	1	0	0	5	1	1	14	0	98	180	17	1	11	2	1	48	1	1	1	1	0	55.58	2	1	1	1	1	1	9	6	7.08	2
1	5	2	1	0	0	6	1	2	48	1	123	214	7	1	8	2	2	47	1	2	1	1	0	56.425	2	1	1	1	2	2	13	5	6.44	2
1	4	1	1	0	0	3	2	1	1	0	94	156	7	0	34	2	1	71	2	1	1	1	0	56.5	2	1	1	1	1	1	15	0	8.62	1
1	6	2	1	0	0	6	1	2	1	1	86	143	13	1	8	1	2	54	1	NA	1	1	0	56.8	2	1	1	9	2	2	12	6	8.05	2
1	4	1	1	0	0	4	1	1	4	1	95	154	16	0	22	1	2	65	2	2	1	1	0	57.2	1	1	1	1	1	1	10	5	NA	1
1	6	2	1	0	0	6	1	2	5	1	92	150	35	0	7	2	2	65	2	2	1	1	0	57.8	2	1	1	1	1	1	6	5	NA	2
1	2	1	2	0	0	1	2	1	18	1	105	179	10	1	70	1	1	64	2	2	1	1	0	58	1	2	1	1	1	1	12	4	7.2	2
1	4	1	1	0	0	4	1	1	2	1	140	208	22	1	33	2	2	33	1	1	1	1	0	58	2	1	1	1	2	1	10	6	7.18	2
1	2	1	2	0	0	1	2	1	48	1	160	184	1	1	19	99	2	37	1	1	1	1	0	58	1	1	1	1	2	1	14	6	7.2	1
1	6	2	1	0	0	6	1	2	3	1	86	150	21	0	6	2	2	59	1	2	1	1	0	59.3	2	1	1	2	1	1	6	5	11.15	2
1	1	1	2	0	0	1	2	1	24	1	78	146	2	1	12	1	1	54	1	1	1	1	0	60	2	1	1	1	2	2	15	1	NA	2
1	4	1	1	1	0	3	2	1	4	1	98	170	40	1	12	2	1	61	2	2	1	1	0	60	2	2	1	1	2	2	6	4	6.13	2
1	5	1	1	0	0	4	1	1	4	1	87	162	35	0	14	2	2	57	1	1	1	1	0	60	2	1	1	1	1	1	6	4	7.11	2
1	6	2	1	0	0	6	1	2	2	1	100	190	11	0	3	1	2	76	2	2	1	1	0	60	1	1	1	2	1	1	14	5	NA	1
1	6	2	1	0	0	6	1	2	3	1	95	150	24	1	2	2	2	48	1	2	1	1	0	60	2	1	1	2	1	2	3	5	25.5	2
1	6	2	1	0	0	6	1	2	144	1	92	146	12	1	2	1	2	30	1	1	1	1	0	60	2	1	1	1	1	1	13	6	6.97	1
1	6	2	1	0	0	6	1	2	3.5	1	80	130	13	1	2	1	2	76	2	2	1	2	0	62.2	2	1	1	1	1	2	10	4	6.26	1
1	4	1	1	0	0	5	1	1	4.5	1	107	201	35	0	31	1	2	64	2	2	1	2	0	64	2	1	1	1	1	1	10	5	13.5	2
1	6	2	1	0	0	6	1	2	1	1	115	248	33	0	1	1	2	72	2	2	1	2	0	64.6	2	1	1	1	1	1	3	5	NA	1
1	4	1	1	0	0	3	2	1	2.5	1	66	113	13	1	36	1	1	69	2	2	1	1	0	65	1	1	1	1	1	1	13	4	NA	2
1	1	1	2	0	0	1	2	1	24	2	100	160	2	1	20	1	1	50	1	1	1	1	0	65.78	1	1	1	1	2	2	13	6	NA	2
1	4	1	1	1	0	4	1	1	24	1	96	164	15	1	36	1	2	72	2	2	1	1	0	66	2	1	1	1	1	1	11	5	7.8	2
1	5	2	1	1	0	6	1	2	3	1	104	204	36	0	9	2	2	83	2	2	1	1	0	67	1	2	2	2	1	1	4	5	14.4	1
1	4	1	1	1	0	4	1	1	8	0	107	200	14	1	30	2	2	55	1	2	1	1	0	67.5	1	1	1	1	2	1	13	5	7.35	2
1	5	1	1	1	0	6	1	2	6	0	121	210	35	1	12	1	1	56	1	1	1	1	0	68.6	1	1	1	1	2	1	6	4	4.81	2
1	6	2	1	0	0	6	1	2	5	1	74	160	17	1	10	2	1	82	2	2	1	1	0	69	1	1	1	1	2	1	12	4	8.12	2
1	5	1	1	1	0	6	1	2	8	1	80	140	19	0	18	2	1	69	2	2	1	1	0	69.7	2	1	1	1	1	1	8	4	5.96	2
1	4	1	1	0	0	3	2	1	8	0	69	159	16	0	29	2	1	80	2	2	2	2	0	70	2	1	2	1	1	1	13	4	5.94	2
1	4	1	1	0	0	3	2	1	0.5	1	128	252	20	0	23	2	2	46	1	1	1	1	0	70	2	1	1	1	1	1	10	6	11.56	2
1	5	1	1	1	0	5	1	1	2	1	88	157	42	0	77	1	1	64	2	2	1	1	0	70.2	2	1	1	2	1	1	8	4	18.63	2
1	6	2	1	0	0	6	1	2	0	0	86	107	18	0	0.5	2	2	36	1	1	1	1	0	71	2	1	1	1	1	1	7	6	NA	1
1	4	1	1	0	0	6	1	2	4	0	98	174	35	1	7	1	2	56	1	1	1	1	0	74	2	1	1	1	2	1	8	4	NA	2
1	6	2	1	0	0	6	1	2	0	0	39	110	35	1	21	2	1	35	1	1	1	1	0	74	2	1	1	1	2	2	6	6	NA	1
1	5	1	1	0	0	6	1	2	9	1	91	188	20	1	28	2	2	76	2	2	1	1	0	76	1	1	1	2	1	1	13	5	NA	2
1	5	1	1	1	0	5	1	1	5	1	83	140	35	0	31	2	1	68	2	2	1	1	0	80	1	1	1	1	1	1	9	2	9.63	2
1	2	1	2	0	0	2	2	1	2	1	80	130	10	0	20	1	1	70	2	1	1	1	0	80	1	1	1	1	1	1	13	4	NA	1
1	5	1	1	0	0	5	1	1	1	0	80	140	35	0	25	2	2	71	2	2	1	1	0	84	2	1	1	1	1	1	5	4	NA	2
1	5	1	1	0	0	6	1	2	8	1	98	144	15	1	9	2	2	64	2	2	1	2	0	84.5	2	2	1	1	1	1	8	5	6.5	2
1	5	1	1	0	0	5	1	1	5	1	84	176	22	1	28	2	2	78	2	1	1	1	0	86	2	1	1	1	1	1	4	4	NA	2
1	5	1	1	1	0	6	1	2	9	1	113	162	42	1	33	1	2	52	1	2	2	2	0	88	2	1	1	1	2	2	3	5	NA	2
1	1	1	2	0	0	1	2	1	96	0	100	160	2	1	8	1	2	60	2	2	1	1	0	88	1	1	1	1	2	2	15	5	6.36	1
1	4	1	1	0	0	3	2	1	6	1	90	140	12	1	19	1	2	50	1	2	1	2	0	89	1	1	1	1	2	2	12	5	7.4	2
1	5	1	1	0	0	6	1	2	30	2	66	181	41	0	39	1	1	73	2	1	1	1	0	90	2	1	1	1	1	1	5	4	9.42	2
1	4	1	1	0	0	3	2	1	12	1	70	135	23	1	22	2	2	62	2	1	1	1	0	90	2	1	1	1	1	1	9	4	8.28	2
1	5	2	1	0	1	6	1	2	2	1	82	139	25	1	15	2	1	65	2	1	1	1	0	90	2	1	2	2	1	1	3	4	9.44	2
1	6	2	1	1	1	6	1	2	1.5	1	110	185	40	1	19	2	2	48	1	2	1	1	0	90	2	1	1	1	1	1	3	5	9.74	2
1	5	1	1	1	0	6	1	2	1	1	121	178	22	1	18	1	2	60	2	2	1	1	0	90	2	1	1	1	1	2	10	5	7.74	2
1	5	1	1	1	0	5	1	1	2	0	129	171	30	1	84	1	2	51	1	2	1	2	0	93	2	1	1	1	2	2	4	5	9.5	2
1	4	1	1	0	0	3	2	1	24	1	67	96	10	0	14	1	1	71	2	1	1	1	0	95.4	2	1	1	1	1	1	10	4	5.93	2
1	6	2	1	0	0	6	1	2	6	1	100	175	24	1	1	1	2	44	1	1	1	1	0	95.47	2	1	1	1	1	1	7	6	8.85	2
1	6	2	1	1	0	6	1	2	10	1	80	140	22	1	9	1	2	52	1	1	1	1	0	97.9	2	1	1	2	1	1	6	6	8.69	2
1	5	2	1	0	0	6	1	2	2	1	114	214	23	1	6	2	2	82	2	2	1	1	0	100	2	1	1	1	1	1	10	5	6.9	2
1	5	1	1	1	0	5	1	1	6	1	86	150	37	1	17	2	2	62	2	1	1	1	0	105	2	1	1	1	1	1	8	6	12.39	2
1	4	1	1	0	0	4	1	1	6.5	1	80	130	20	1	13	2	1	35	1	1	1	1	0	108.8	1	1	1	1	2	1	10	6	4.72	2
1	5	1	1	1	0	4	1	1	1.5	1	119	198	35	1	36	2	2	59	1	2	1	1	0	120	2	2	1	2	1	1	4	5	12.9	2
1	5	1	1	1	0	5	1	1	0.5	1	133	220	42	1	53	2	2	62	2	1	1	1	0	120	2	2	1	1	1	2	3	6	5.58	2
1	3	1	2	0	0	2	2	1	7	1	89	179	1	1	NA	1	1	69	2	2	1	1	0	NA	NA	2	1	1	1	1	14	0	8.81	1
1	4	1	1	0	0	3	2	1	NA	1	82	160	13	0	26	2	1	55	1	1	1	1	0	NA	NA	NA	NA	NA	3	3	15	0	6.29	1
1	4	1	1	0	0	4	1	1	2	1	96	170	NA	1	27	1	1	55	1	2	1	1	0	NA	NA	1	1	1	1	1	NA	0	6	2
1	1	1	2	0	0	0	2	1	2	0	NA	NA	NA	1	26	2	1	59	1	NA	1	1	0	NA	NA	NA	NA	NA	3	3	NA	0	NA	NA
1	2	1	2	0	0	2	2	1	3	1	100	150	4	0	1	1	1	48	1	2	1	2	0	NA	NA	2	1	1	1	1	15	0	4.43	1
1	0	1	2	0	0	0	2	1	4	0	90	140	0	0	17	1	1	62	2	2	1	2	0	NA	NA	1	1	1	1	1	15	0	6.03	1
1	0	1	2	0	0	0	2	1	2	0	120	209	0	1	4	1	1	81	2	1	1	1	0	NA	NA	1	1	1	1	1	15	0	5.46	1
1	1	1	2	0	0	0	2	1	4	0	88	180	4	1	11	1	1	76	2	2	1	1	0	NA	NA	1	1	1	1	1	15	0	6.48	1
1	3	1	2	0	0	3	2	1	24	1	77	155	6	1	28	1	1	72	2	1	1	1	0	NA	NA	1	1	2	1	1	15	0	5.82	1
1	2	1	2	0	0	2	2	1	3	1	84	155	8	1	17	1	1	71	2	2	1	2	0	NA	NA	1	1	1	1	1	15	0	8.92	1
1	4	1	1	0	0	4	1	1	5	2	80	200	6	0	23	1	1	76	2	2	1	2	0	NA	NA	1	1	1	1	1	15	0	7.72	1
1	3	1	2	0	0	3	2	1	18	0	108	181	4	0	3	1	1	50	1	1	1	1	0	NA	NA	1	1	1	1	1	15	0	4.88	1
1	3	1	2	0	0	3	2	1	28	1	107	168	8	1	48	2	1	62	2	1	1	1	0	NA	NA	1	1	1	2	2	15	0	8.94	2
1	3	1	2	0	0	3	2	1	2	0	100	200	0	0	11	1	1	71	2	2	1	1	0	NA	NA	1	1	1	1	1	15	0	5.68	1
1	2	1	2	1	0	2	2	1	7	2	89	180	NA	0	9	1	1	66	2	2	1	1	0	NA	NA	1	1	1	1	1	NA	0	5.99	1
1	6	2	1	1	0	6	1	2	3	1	98	165	10	1	11	1	1	78	2	2	1	1	0	NA	NA	1	1	1	1	1	12	0	7.83	1
1	2	1	2	0	0	1	2	1	48	0	100	160	NA	1	6	1	1	59	1	1	1	1	0	NA	NA	1	1	1	2	2	NA	0	6.97	1
1	2	1	2	0	0	2	2	1	12	1	90	148	4	1	12	1	1	75	2	1	1	1	0	NA	NA	1	1	1	1	1	15	0	9.81	1
1	4	1	1	0	0	4	1	1	1	0	121	197	NA	0	21	1	1	58	1	2	1	1	0	NA	NA	2	1	2	1	1	NA	0	9.77	1
1	3	1	2	0	0	2	2	1	2	0	128	235	6	0	27	1	1	66	2	1	1	1	0	NA	NA	1	1	1	1	1	13	0	7.59	1
1	4	1	1	0	0	4	1	1	2	1	77	141	10	0	15	1	1	72	2	2	1	1	0	NA	NA	1	1	1	1	1	13	0	7.99	1
1	5	1	1	0	0	6	1	2	24	1	65	123	36	1	1	1	1	72	2	2	1	1	0	NA	NA	1	1	1	2	2	5	0	NA	1
1	6	2	1	0	0	6	1	2	1	1	75	163	19	0	1	1	1	77	2	2	1	1	0	NA	NA	1	1	1	1	1	7	0	NA	1
1	4	1	1	0	0	4	1	1	2	1	NA	NA	NA	1	NA	2	1	67	2	NA	1	1	0	NA	NA	NA	NA	NA	3	3	NA	0	NA	NA
1	6	2	1	0	1	6	1	2	NA	1	94	164	20	1	1	2	1	49	1	2	1	1	0	NA	2	1	1	9	3	3	7	0	NA	1
1	2	1	2	0	0	1	2	1	24	1	50	87	2	0	0	1	1	63	2	1	1	1	0	NA	NA	1	1	1	1	1	15	0	NA	1
1	3	1	2	0	0	2	2	1	2	2	90	186	9	0	4	2	1	69	2	2	1	2	0	NA	NA	1	1	1	1	1	15	0	6	1
1	1	1	2	0	0	1	2	1	3	0	116	164	7	1	18	2	1	54	1	2	1	2	0	NA	NA	1	1	1	2	1	14	0	5.5	1
1	6	2	1	0	1	6	1	2	3	1	71	141	39	0	11	2	1	66	2	1	1	1	0	NA	NA	1	1	1	1	1	3	0	6.8	2
1	0	1	2	0	0	0	2	1	48	2	78	132	6	1	28	2	1	73	2	2	1	2	0	NA	NA	1	1	1	1	2	13	0	5.4	1
1	4	1	1	0	0	3	2	1	6	0	111	178	8	1	17	2	1	55	1	2	1	2	0	NA	NA	1	1	2	2	2	15	0	7.5	1
1	0	1	2	0	0	0	2	1	3	0	104	196	0	1	7	2	1	65	2	1	1	1	0	NA	NA	1	1	1	2	2	15	0	17.4	1
1	2	1	2	0	0	1	2	1	8	1	82	187	5	1	10	1	1	64	2	2	1	2	0	NA	NA	2	1	1	2	2	15	0	7.1	1
1	2	1	2	0	0	2	2	1	120	1	104	175	2	0	36	2	1	64	2	2	1	1	0	NA	NA	1	1	1	1	1	15	0	6.2	1
1	1	1	2	0	0	0	2	1	24	0	95	145	4	1	10	1	1	52	1	2	1	1	0	NA	NA	1	1	1	2	1	13	0	7.8	2
1	0	1	2	0	0	0	2	1	2	2	90	184	6	1	4	2	1	72	2	1	1	1	0	NA	NA	1	1	1	2	2	15	0	4.8	1
1	6	2	1	0	0	6	1	2	15	0	97	152	6	1	5	1	1	57	1	2	1	1	0	NA	NA	1	1	1	2	2	12	0	6.46	2
1	1	1	2	0	0	1	2	1	34	1	85	150	11	1	9	2	1	34	1	NA	1	1	0	NA	NA	NA	NA	NA	3	3	14	0	4.49	1
1	5	1	1	0	0	6	1	2	2	0	93	180	39	0	41	99	2	50	1	2	1	2	1	NA	1	1	1	1	1	1	3	1	10.15	2
1	4	1	1	0	0	4	1	1	2	1	110	196	10	1	24	2	2	34	1	1	1	1	0	NA	2	1	1	1	1	2	12	1	11.25	1
1	1	1	2	1	0	1	2	1	7	1	81	130	40	0	41	1	1	44	1	1	1	1	1	NA	2	1	1	1	1	1	3	1	10.8	2
1	5	2	1	0	0	6	1	2	1	1	97	193	14	1	1	1	2	40	1	2	1	1	1	NA	2	1	1	1	1	1	8	1	NA	2
1	1	1	2	0	0	1	2	1	72	0	84	120	0	1	8	1	1	53	1	1	1	1	1	NA	1	1	1	1	2	2	15	1	6.44	1
1	1	1	2	0	0	1	2	1	2	1	77	162	0	0	18	2	1	63	2	2	1	2	0	NA	NA	1	1	1	1	1	15	1	6.62	1
1	4	1	1	0	0	4	1	1	4.5	1	95	150	12	0	21	1	2	73	2	2	1	2	1	NA	1	1	2	1	1	1	14	1	7.79	1
1	4	1	1	0	0	6	1	2	6	1	88	122	15	1	10	1	2	55	1	1	1	1	1	NA	2	1	1	1	1	1	11	1	6.8	2
1	6	2	1	0	1	6	1	2	11	0	86	141	35	0	23	2	2	40	1	1	1	1	1	NA	2	1	1	1	1	1	5	1	10.03	2
1	0	1	2	0	0	0	2	1	24	1	77	143	0	1	16	2	2	56	1	1	1	1	1	NA	2	1	1	1	2	2	15	1	3.85	2
1	1	1	2	0	0	1	2	1	96	1	89	152	9	0	17	1	1	45	1	1	1	1	0	NA	NA	1	1	1	1	1	14	1	4.65	1
1	6	2	1	0	1	6	1	2	1	2	146	232	39	1	19	2	1	22	1	1	1	1	0	NA	NA	1	1	1	2	1	6	1	7	2
1	0	1	2	0	0	0	2	1	72	0	58	109	0	0	22	2	1	26	1	1	1	1	0	NA	NA	1	1	1	1	1	15	1	5.2	2
1	2	1	2	0	0	1	2	1	5	1	64	125	9	1	20	2	2	65	2	2	1	2	1	NA	2	1	1	2	1	2	13	1	NA	2
1	2	1	2	0	0	2	2	1	72	1	62	126	8	1	52	2	1	31	1	1	1	1	0	NA	NA	1	1	1	2	1	14	1	8.3	2
1	2	1	2	0	0	2	2	1	10	1	78	128	0	1	13	2	1	46	1	1	1	1	1	NA	1	1	1	1	1	1	15	1	5.33	1
1	0	1	2	0	0	0	2	1	168	0	90	136	0	1	8	2	2	40	1	1	1	1	0	NA	1	1	1	1	1	1	15	1	4.4	1
1	2	1	2	0	0	1	2	1	4	0	101	159	0	1	24	1	1	55	1	1	1	1	1	NA	1	1	1	1	2	2	15	2	6.31	1
1	6	2	1	0	0	6	1	2	1	1	100	171	17	0	1	2	1	83	2	2	1	1	1	NA	1	1	1	1	1	1	10	2	NA	1
1	0	1	2	0	0	0	2	1	120	1	122	183	1	0	16	99	1	55	1	2	1	1	0	NA	2	1	1	1	1	1	15	2	6.7	1
1	6	2	1	0	1	6	1	2	24	1	63	107	15	0	12	1	1	61	2	1	1	1	0	NA	2	1	1	1	1	1	8	3	NA	1
1	1	1	2	0	0	1	2	1	31	1	89	156	0	1	17	2	1	74	2	2	1	2	1	NA	1	1	1	1	1	1	15	3	6.25	1
1	6	2	1	0	0	6	1	2	8	1	65	107	25	1	1	2	1	49	1	1	1	1	0	NA	NA	1	1	1	1	1	11	3	5.3	1
1	1	1	2	0	0	2	2	1	3	1	75	115	11	1	14	99	1	73	2	2	1	2	1	NA	2	2	1	1	2	2	14	4	8.11	1
1	5	1	1	1	0	6	1	2	14	0	87	123	16	0	29	2	1	78	2	2	1	2	1	NA	1	1	1	2	1	1	10	4	14.27	2
1	5	2	1	0	0	6	1	2	1	1	79	166	25	1	3	2	1	74	2	1	1	1	0	NA	2	1	1	2	1	2	9	4	11.31	2
1	1	1	2	0	0	1	2	1	3	1	101	187	0	1	23	2	2	63	2	1	1	1	1	NA	1	1	1	1	1	1	15	4	7.3	1
1	5	1	1	1	0	5	1	1	18	1	105	186	18	1	29	1	2	80	2	2	1	1	1	NA	1	2	1	2	2	1	11	4	13.4	1
1	2	1	2	1	0	2	2	1	2	0	100	180	0	1	27	2	2	69	2	1	1	1	1	NA	2	1	1	1	2	1	15	4	5.74	2
1	6	2	1	0	0	6	1	2	3	0	150	199	14	1	4	2	1	76	2	1	1	1	1	NA	2	1	1	1	2	2	14	4	5	1
1	5	1	1	1	0	5	1	1	3.5	0	82	193	35	0	9	2	1	74	2	2	1	1	1	NA	2	1	1	1	1	1	6	4	6	2
1	4	1	1	0	0	4	1	1	48	1	80	160	NA	1	NA	99	1	75	2	NA	1	1	1	NA	1	NA	NA	NA	3	3	14	4	NA	1
1	5	1	1	1	0	5	1	1	24	1	78	120	30	0	11	1	1	75	2	1	1	1	1	NA	2	1	1	1	2	1	7	4	6.72	1
1	2	1	2	1	0	2	2	1	168	0	102	157	10	1	14	1	2	57	1	1	1	1	1	NA	1	1	1	1	2	2	15	4	NA	1
1	4	1	1	0	0	6	1	2	14	1	103	170	9	1	6	2	2	62	2	1	1	1	1	NA	1	1	1	1	1	2	14	4	13.29	1
1	5	1	1	1	0	5	1	1	5	1	89	159	13	1	7	99	2	57	1	1	1	1	1	NA	2	1	1	2	1	2	9	4	NA	2
1	1	1	2	0	0	0	2	1	48	1	95	150	0	1	10	2	1	56	1	2	2	2	1	NA	1	2	1	1	2	2	15	4	5.98	1
1	4	1	1	0	0	4	1	1	2	2	107	202	17	0	95	2	1	72	2	2	1	2	0	NA	2	1	1	1	1	1	8	4	NA	2
1	5	1	1	0	0	5	1	1	3	2	110	168	39	1	2	2	1	82	2	2	1	2	0	NA	2	1	1	2	1	1	5	4	14.8	1
1	5	1	1	0	0	6	1	2	3	2	78	161	10	0	14	2	1	73	2	1	1	1	0	NA	2	1	1	1	1	1	13	4	7.2	1
1	5	1	1	0	0	2	2	1	2.5	1	98	168	3	1	20	2	1	67	2	2	1	1	1	NA	2	1	1	1	1	1	14	4	9.5	2
1	3	1	2	0	0	3	2	1	72	0	82	136	10	1	8	2	1	64	2	2	1	1	0	NA	1	2	1	2	1	1	13	4	6.2	1
1	5	1	1	1	0	4	1	1	24	1	87	176	14	0	29	1	1	68	2	2	1	2	1	NA	2	1	1	1	2	2	11	4	6.86	1
1	3	1	2	0	0	3	2	1	96	0	91	157	5	1	8	2	1	73	2	2	2	2	0	NA	1	2	1	1	2	2	15	4	6.79	1
1	4	1	1	1	0	2	2	1	8	1	82	150	9	1	12	2	1	77	2	2	1	1	0	NA	2	1	2	2	1	1	12	4	4.81	1
1	3	1	2	0	0	2	2	1	24	0	110	180	0	1	1	1	1	72	2	2	1	1	1	NA	1	1	1	1	1	1	15	4	4.53	1
1	1	1	2	0	0	1	2	1	24	1	107	152	1	1	12	1	1	66	2	2	1	1	1	NA	1	1	1	1	2	2	15	4	6.15	1
1	4	1	1	1	0	4	1	1	1	1	106	208	10	1	30	2	1	71	2	2	1	1	1	NA	1	1	1	1	1	1	15	4	NA	1
1	4	1	1	0	0	4	1	1	48	1	79	132	9	0	11	1	1	56	1	1	1	1	0	NA	1	1	1	1	1	1	15	4	6.59	1
1	4	1	1	0	0	6	1	2	3	1	76	182	19	1	27	1	2	68	2	2	1	2	1	NA	1	1	1	1	2	2	12	5	10.98	2
1	3	1	2	0	0	6	1	2	3.5	0	118	171	12	0	8	1	2	60	2	2	1	2	1	NA	1	1	1	1	1	1	14	5	5.58	1
1	6	2	1	0	1	6	1	2	1	1	93	153	41	1	6	2	1	81	2	2	1	2	1	NA	2	1	1	1	1	1	3	5	8.52	2
1	1	1	2	0	0	2	2	1	81	0	84	135	11	0	17	1	2	54	1	2	1	2	1	NA	1	1	1	1	1	1	13	5	NA	1
1	1	1	2	0	0	0	2	1	1	1	108	172	16	1	13	2	1	55	1	2	1	2	1	NA	1	1	1	1	2	2	8	5	8.24	2
1	5	1	1	1	0	5	1	1	2.5	1	90	141	37	0	33	1	1	56	1	2	1	1	1	NA	2	1	1	1	1	1	6	5	10.82	2
1	3	1	2	0	0	3	2	1	5	0	101	171	1	1	2	1	1	64	2	2	2	2	1	NA	1	1	1	1	1	2	14	5	6.42	1
1	4	1	1	0	0	4	1	1	3.5	1	106	168	10	1	33	2	2	64	2	2	1	2	0	NA	1	1	1	1	2	1	14	5	5.54	1
1	6	2	1	0	0	6	1	2	2	1	90	180	20	0	2	1	1	74	2	2	1	1	1	NA	1	1	1	1	1	1	5	5	9.2	1
1	1	1	2	0	0	1	2	1	9	1	80	169	10	0	9	2	2	87	2	2	1	2	0	NA	1	1	1	2	1	1	15	5	7.94	1
1	5	1	1	1	0	3	2	1	3	0	87	129	10	1	30	1	2	60	2	2	2	2	1	NA	1	1	1	1	1	2	12	5	5.82	2
1	5	1	1	0	0	6	1	2	7	1	75	134	10	0	32	1	2	68	2	2	1	2	1	NA	2	1	1	2	1	1	10	5	NA	2
1	1	1	2	0	0	1	2	1	17	0	126	206	2	1	13	2	2	57	1	2	1	1	1	NA	1	1	1	1	1	1	15	5	5.4	1
1	6	2	1	1	0	6	1	2	48	0	137	202	7	1	6	2	2	47	1	2	1	1	1	NA	1	1	1	1	2	2	13	5	5.9	2
1	1	1	2	1	0	0	2	1	83	0	113	183	0	1	14	2	1	52	1	2	1	1	1	NA	2	1	1	1	1	1	15	5	6.51	1
1	2	1	2	0	0	1	2	1	14	0	84	142	1	0	17	2	1	62	2	2	1	1	1	NA	2	1	1	1	1	1	14	5	NA	1
1	4	1	1	1	0	4	1	1	4	0	121	191	12	0	13	1	2	65	2	2	1	1	1	NA	2	1	1	1	1	1	12	5	6.56	1
1	0	1	2	0	0	0	2	1	6	1	89	182	0	1	10	1	2	80	2	2	1	1	1	NA	2	1	2	1	1	1	15	5	NA	1
1	2	1	2	0	0	2	2	1	8	1	93	156	2	0	NA	1	2	56	1	2	1	1	0	NA	1	1	1	1	1	1	15	5	NA	NA
1	5	1	1	1	0	5	1	1	7	1	93	146	18	0	11	1	2	75	2	2	1	1	1	NA	1	1	1	1	1	1	12	5	5.91	1
1	4	1	1	0	0	4	1	1	17	1	113	177	11	1	18	1	2	68	2	2	1	1	1	NA	1	1	1	1	2	2	15	5	5	1
1	3	1	2	0	0	3	2	1	11	0	76	134	27	0	24	1	2	62	2	2	2	2	1	NA	2	1	1	1	1	1	7	5	6.83	1
1	4	1	1	0	0	4	1	1	9	0	92	156	16	1	20	1	2	72	2	2	1	1	1	NA	2	2	1	1	2	1	13	5	5.85	1
1	5	1	1	0	0	6	1	2	48	1	91	152	4	0	13	1	2	68	2	2	1	1	1	NA	2	1	1	1	1	1	15	5	6.83	1
1	2	1	2	0	0	2	2	1	2	0	100	160	28	0	26	1	2	72	2	2	1	1	1	NA	2	1	1	1	1	1	15	5	8.66	1
1	5	1	1	1	0	6	1	2	1	1	86	175	9	1	48	2	2	60	2	2	1	1	1	NA	2	1	1	1	1	1	13	5	4.7	1
1	6	2	1	0	1	6	1	2	5	1	110	180	12	1	9	2	2	72	2	2	2	2	1	NA	1	2	1	2	2	2	12	5	13.24	1
1	4	1	1	0	0	3	2	1	2	0	90	160	25	0	16	1	2	46	1	2	1	2	1	NA	2	1	1	1	1	1	7	5	5.6	1
1	4	1	1	0	0	4	1	1	1	0	89	230	14	1	NA	2	2	77	2	2	1	1	1	NA	2	1	1	1	1	1	12	5	11.72	1
1	1	1	2	0	0	1	2	1	4.5	0	141	235	4	1	10	2	2	64	2	2	1	2	1	NA	2	1	1	1	2	2	15	5	5	1
1	6	2	1	0	0	6	1	2	1.5	1	105	185	26	1	4	2	2	65	2	2	1	1	1	NA	2	2	1	1	1	1	5	5	5	1
1	1	1	2	0	0	0	2	1	24	0	101	191	1	0	2	2	2	59	1	2	1	2	1	NA	2	1	1	1	1	1	15	5	NA	1
1	6	2	1	0	0	6	1	2	1	1	96	195	20	1	4	1	2	84	2	2	1	1	1	NA	2	1	1	2	1	1	11	5	7.2	1
1	6	2	1	0	0	6	1	2	1.5	1	62	220	39	0	3	2	1	85	2	2	1	1	1	NA	2	1	1	1	1	1	5	5	7.8	1
1	6	2	1	0	0	6	1	2	4	1	105	235	23	1	2	1	2	75	2	2	1	1	1	NA	2	1	1	1	1	2	5	5	6.01	1
1	4	1	1	0	0	4	1	1	9	0	90	212	8	1	8	1	2	81	2	2	1	1	1	NA	2	1	1	1	2	2	15	5	4.97	1
1	6	2	1	0	0	6	1	2	3	1	109	212	15	1	3	1	2	73	2	2	1	1	1	NA	2	1	1	1	2	2	12	5	7.48	1
1	5	1	1	1	0	4	1	1	2.5	1	110	165	40	1	42	1	2	67	2	2	1	1	1	NA	2	1	1	1	2	2	6	5	6.64	2
1	3	1	2	0	0	2	2	1	3	0	101	158	11	1	24	1	2	55	1	2	1	1	1	NA	2	1	1	1	2	1	15	5	6.7	1
1	5	1	1	0	0	6	1	2	9	0	128	215	16	1	8	1	2	70	2	2	1	1	1	NA	2	1	1	1	1	2	13	5	9.73	1
1	6	2	1	1	0	6	1	2	2	1	80	139	40	1	1	2	2	50	1	2	1	2	1	NA	2	1	9	1	1	1	3	5	12.09	2
1	0	1	2	0	0	0	2	1	72	0	92	169	1	0	16	2	2	64	2	2	1	1	1	NA	2	1	1	1	1	1	15	5	5.77	1
1	6	1	1	0	0	3	2	1	72	0	103	179	17	0	23	1	2	61	2	2	1	2	1	NA	2	2	2	1	1	1	10	5	5.54	2
1	4	1	1	0	0	3	2	1	68	1	115	219	25	0	22	1	2	46	1	2	1	1	1	NA	2	1	1	1	1	1	6	5	6.88	2
1	3	1	2	1	0	2	2	1	3	1	115	189	20	0	26	2	2	61	2	2	1	2	1	NA	2	1	1	1	1	1	6	5	10.77	2
1	6	2	1	0	1	6	1	2	3	0	110	230	42	1	14	2	2	53	1	2	1	1	0	NA	2	1	1	1	1	1	3	5	0	2
1	5	1	1	0	0	5	1	1	12	1	151	215	16	0	22	2	2	79	2	2	1	2	0	NA	2	1	2	2	1	1	9	5	7.44	1
1	3	1	2	0	0	2	2	1	1	1	90	165	12	0	24	1	2	66	2	2	1	1	1	NA	2	1	1	1	1	2	13	5	9.35	1
1	2	1	2	1	0	2	2	1	6	1	100	150	20	0	19	1	2	77	2	2	1	1	1	NA	2	2	1	1	1	2	13	5	6.4	1
1	2	1	2	0	0	2	2	1	1	1	120	210	20	1	30	2	2	50	1	2	1	2	1	NA	2	1	1	1	1	1	13	5	3.69	2
1	6	2	1	0	1	6	1	2	0.5	1	107	150	33	1	2	2	2	70	2	2	1	2	1	NA	2	1	1	1	1	1	3	5	10.93	2
1	6	2	1	0	0	6	1	2	3	1	89	222	33	1	1	1	1	69	2	2	1	2	1	NA	2	1	1	1	1	1	3	5	14.82	1
1	4	1	1	0	0	4	1	1	3.5	1	74	131	5	1	28	1	2	80	2	2	1	1	1	NA	2	1	1	1	1	1	15	5	4.9	1
1	2	1	2	0	0	2	2	1	8	0	100	158	1	1	8	1	2	71	2	2	1	1	0	NA	1	1	1	1	2	2	15	5	5.35	1
1	3	1	2	0	0	2	2	1	12	1	95	164	4	1	20	1	2	69	2	2	1	1	1	NA	1	1	2	1	2	1	15	5	7.19	1
1	1	1	2	0	0	1	2	1	1.5	1	120	165	11	1	20	1	1	76	2	2	1	1	1	NA	2	1	1	1	2	1	13	5	5.87	1
1	1	1	2	0	0	0	2	1	3	0	101	148	5	1	16	1	2	65	2	2	1	1	1	NA	1	1	1	1	1	1	15	5	4.92	1
1	0	1	2	0	0	0	2	1	48	0	99	153	0	1	10	1	2	69	2	2	1	1	1	NA	NA	1	1	1	1	2	15	5	7.59	1
1	5	1	1	0	0	6	1	2	3	1	101	188	41	0	4	1	2	72	2	2	1	1	1	NA	1	1	1	1	1	1	7	5	6.74	1
1	4	1	1	1	0	3	2	1	3	1	100	200	11	0	19	1	2	78	2	2	1	2	1	NA	1	1	1	1	1	1	7	5	7.13	1
1	3	1	2	0	0	2	2	1	4	1	140	190	1	1	NA	1	2	65	2	2	1	1	1	NA	1	1	1	1	1	1	15	5	15.33	NA
1	3	1	2	0	0	2	2	1	3	0	109	164	8	1	1	2	2	44	1	2	1	2	1	NA	1	1	1	1	2	1	15	5	5.66	1
1	5	2	1	0	0	6	1	2	1	1	100	160	24	0	2	1	2	82	2	2	1	2	1	NA	1	1	1	1	1	1	7	5	7.57	1
1	2	1	2	0	0	0	2	1	4	1	100	180	21	0	15	1	2	65	2	2	1	2	1	NA	1	1	1	1	1	1	6	5	8.41	1
1	2	1	2	0	0	2	2	1	144	1	90	160	2	1	12	1	1	62	2	2	1	1	1	NA	1	1	1	1	2	2	15	5	6.02	1
1	3	1	2	0	0	2	2	1	24	1	108	199	1	0	6	1	1	61	2	2	1	1	1	NA	1	1	1	1	1	1	15	5	NA	2
1	4	1	1	0	0	3	2	1	48	1	70	107	10	1	24	1	2	61	2	2	1	1	1	NA	1	1	1	1	2	1	15	5	4.49	1
1	4	1	1	0	0	4	1	1	2	1	154	207	8	1	12	2	1	37	1	2	1	1	1	NA	2	1	1	1	2	2	13	5	NA	2
1	6	2	1	1	0	6	1	2	17	1	90	165	10	1	7	2	2	72	2	2	1	1	1	NA	2	1	1	1	1	1	13	5	NA	2
1	6	2	1	0	0	6	1	2	24	1	88	160	35	0	3	1	2	61	2	2	1	1	0	NA	2	1	1	1	1	1	3	5	9.4	2
1	6	2	1	0	0	6	1	2	96	1	91	177	14	1	33	2	2	47	1	2	1	1	1	NA	2	1	1	1	1	2	10	5	5.66	2
1	5	1	1	1	0	5	1	1	10	1	95	195	16	0	15	2	2	53	1	2	1	1	1	NA	2	1	1	1	1	1	10	5	5.53	2
1	1	1	2	0	0	1	2	1	24	1	72	142	6	1	11	2	1	50	1	2	1	1	1	NA	2	1	1	1	1	2	15	5	10.42	1
1	4	1	1	0	0	4	1	1	24	1	80	140	8	1	11	1	2	54	1	2	1	2	1	NA	2	1	1	1	2	1	10	5	7.84	2
1	6	2	1	0	1	6	1	2	3	1	110	220	35	1	13	2	2	69	2	2	1	2	1	NA	2	1	1	1	2	1	3	5	7.43	2
1	4	1	1	0	0	4	1	1	24	1	98	160	15	1	15	2	2	51	1	2	1	1	1	NA	2	1	1	1	1	1	12	5	6.08	2
1	5	1	1	1	0	5	1	1	8	1	130	169	8	1	20	1	2	58	1	2	1	1	0	NA	2	1	1	2	2	1	13	5	0.99	2
1	2	1	2	0	0	1	2	1	2	0	88	131	2	0	9	1	2	57	1	2	1	1	1	NA	1	1	1	1	1	1	15	5	5.37	1
1	2	1	2	0	0	1	2	1	168	0	129	185	2	1	11	1	2	37	1	2	1	1	0	NA	1	1	1	1	2	2	15	5	4.9	1
1	5	1	1	0	0	5	1	1	3	1	89	169	25	1	95	2	2	53	1	2	1	1	1	NA	2	1	1	2	2	2	3	5	17.94	2
1	6	2	1	0	0	6	1	2	8	1	80	160	31	0	1	1	2	52	1	2	1	1	1	NA	2	1	1	1	1	1	6	5	NA	1
1	3	1	2	0	0	3	2	1	48	1	111	194	6	1	5	2	2	59	1	2	1	1	0	NA	1	1	1	1	1	1	13	5	5.22	1
1	6	2	1	0	1	6	1	2	2	1	90	143	20	1	6	2	2	52	1	2	1	1	0	NA	2	1	1	1	2	1	4	5	NA	1
1	6	2	1	1	0	6	1	2	8	1	84	109	34	1	3	2	2	80	2	2	1	1	1	NA	2	2	2	1	1	1	5	5	NA	1
1	6	2	1	0	0	6	1	2	6	1	79	162	12	0	5	2	2	63	2	2	1	1	0	NA	2	1	1	1	1	1	13	5	6.18	2
1	0	1	2	1	0	0	2	1	24	1	90	170	8	0	18	2	1	47	1	2	1	1	1	NA	1	1	1	1	1	1	13	5	9.42	2
1	1	1	2	0	0	1	2	1	8	1	86	112	0	0	17	2	2	64	2	2	1	1	1	NA	1	1	1	1	1	1	15	5	5.39	1
1	1	1	2	0	0	1	2	1	18	1	94	177	10	1	10	1	2	44	1	2	1	1	0	NA	1	1	1	1	2	2	15	5	5.89	1
1	5	1	1	0	0	5	1	1	48	1	89	145	30	0	22	1	2	77	2	2	1	1	1	NA	2	2	1	1	1	1	6	5	9.41	2
1	0	1	2	0	0	1	2	1	17	1	84	150	1	0	9	2	2	55	1	2	1	1	1	NA	2	2	1	1	1	1	15	5	NA	1
1	5	1	1	0	0	3	2	1	15	1	134	241	36	1	22	2	2	47	1	2	1	1	1	NA	1	1	1	1	2	2	5	5	5.98	2
1	6	2	1	0	0	6	1	2	6	1	80	170	16	1	2	1	2	72	2	2	1	1	0	NA	1	1	1	1	2	2	9	5	5.33	2
1	5	1	1	0	0	5	1	1	2	1	90	166	42	1	28	1	2	40	1	2	1	2	0	NA	2	1	1	1	1	1	6	5	10.24	2
1	3	1	2	0	0	1	2	1	48	1	75	153	19	0	14	1	2	52	1	2	1	1	0	NA	1	2	1	1	1	1	8	5	NA	1
1	5	1	1	1	0	5	1	1	8	1	97	132	39	0	28	2	1	63	2	2	1	1	1	NA	2	1	1	1	1	1	2	5	5.3	2
1	4	1	1	0	0	4	1	1	24	1	98	157	14	1	23	2	1	50	1	2	1	1	1	NA	2	1	1	1	2	2	9	5	6.82	2
1	3	1	2	1	0	3	2	1	48	1	80	140	36	1	3	1	2	50	1	2	1	1	1	NA	2	1	1	1	1	1	6	5	4.81	1
1	4	1	1	1	0	3	2	1	6	1	85	138	35	1	11	1	2	51	1	2	1	2	1	NA	2	1	1	1	1	2	6	5	6.62	2
1	5	1	1	0	0	4	1	1	6	1	92	155	34	1	11	1	2	50	1	2	1	1	0	NA	2	1	1	1	2	1	6	5	5.9	2
1	5	1	1	0	0	5	1	1	7	1	71	134	25	0	2	1	2	61	2	2	1	1	0	NA	2	1	1	1	1	1	5	5	6.73	2
1	1	1	2	0	0	1	2	1	24	1	92	159	0	1	34	2	1	55	1	2	2	2	1	NA	1	1	2	1	2	2	15	5	5.1	1
1	2	1	2	0	0	1	2	1	24	1	107	162	6	1	12	1	2	63	2	2	1	2	0	NA	1	1	1	1	2	2	15	5	3.87	1
1	4	1	1	1	0	4	1	1	144	0	154	245	16	1	19	2	2	39	1	2	1	1	1	NA	1	1	1	2	2	2	13	5	14.26	1
1	4	1	1	0	0	4	1	1	20	1	122	181	13	1	33	2	2	49	1	2	1	1	0	NA	2	1	1	1	1	1	12	5	NA	2
1	4	1	1	0	0	4	1	1	0.5	2	76	174	15	0	22	2	2	65	2	2	1	2	0	NA	1	2	1	1	1	1	12	5	NA	1
1	0	1	2	0	0	0	2	1	48	2	77	169	0	1	12	2	2	77	2	2	1	2	0	NA	2	1	1	1	2	1	15	5	NA	1
1	6	2	1	0	0	6	1	2	24	1	92	186	18	1	8	2	2	81	2	2	1	1	0	NA	2	1	1	1	1	1	11	5	6.7	1
1	0	1	2	0	0	2	2	1	48	2	95	129	3	1	7	2	2	54	1	2	1	1	0	NA	1	1	1	1	2	2	15	5	6.3	1
1	4	1	1	0	0	3	2	1	5	2	99	183	4	0	14	99	2	70	2	2	1	2	0	NA	1	1	2	1	1	1	15	5	NA	1
1	4	1	1	0	0	3	2	1	72	1	102	156	17	1	15	99	2	42	1	2	1	1	0	NA	2	1	1	1	2	1	10	5	7.1	2
1	0	1	2	0	0	0	2	1	8	2	121	180	3	1	17	2	2	32	1	2	1	1	0	NA	2	1	1	1	1	2	15	5	6.1	1
1	6	2	1	0	0	6	1	2	7	1	22	212	39	0	3	2	1	53	1	2	1	2	1	NA	2	1	1	1	1	1	6	5	8.5	1
1	0	1	2	0	0	0	2	1	24	1	115	205	5	1	10	2	2	49	1	2	2	2	0	NA	1	1	1	1	2	2	15	5	6	1
1	5	1	1	0	0	5	1	1	3	1	113	216	39	1	5	1	2	51	1	2	1	1	1	NA	2	1	1	1	2	1	6	5	9.6	2
1	4	1	1	0	0	3	2	1	NA	2	131	208	13	0	11	2	2	39	1	2	2	2	0	NA	2	1	1	1	1	1	14	5	NA	1
1	2	1	2	0	0	1	2	1	1	0	112	153	12	1	38	2	2	34	1	2	1	1	0	NA	2	1	1	1	2	2	12	5	7.1	2
1	5	1	1	0	0	4	1	1	24	1	83	126	39	1	27	2	2	72	2	2	1	2	0	NA	2	2	1	2	2	1	6	5	NA	1
1	2	1	2	0	0	2	2	1	1.5	2	131	237	13	1	12	2	2	59	1	2	1	1	0	NA	2	1	1	1	1	1	15	5	8.2	1
1	2	1	2	0	0	2	2	1	1	2	100	179	8	1	19	2	2	67	2	2	2	2	0	NA	2	2	1	1	1	1	15	5	5.5	1
1	5	1	1	0	0	1	2	1	72	1	96	151	1	1	9	2	1	49	1	2	1	1	0	NA	NA	1	1	2	2	1	15	5	6.8	1
1	1	1	2	0	0	1	2	1	7	2	89	170	9	1	11	2	2	77	2	2	1	1	0	NA	2	1	1	1	1	2	15	5	5.9	1
1	0	1	2	0	0	0	2	1	7.5	1	117	208	4	1	11	99	2	54	1	2	2	2	0	NA	2	1	1	1	2	1	15	5	6.3	1
1	3	1	2	0	0	5	1	1	48	0	84	190	12	0	30	2	2	83	2	2	1	2	0	NA	1	1	1	1	1	1	13	5	6.4	1
1	2	1	2	0	0	0	2	1	1	0	97	181	10	1	13	2	2	70	2	2	1	1	0	NA	2	1	1	1	2	1	15	5	NA	1
1	1	1	2	0	0	0	2	1	24	2	106	169	3	1	13	2	2	45	1	2	1	2	0	NA	2	1	1	1	2	1	15	5	NA	1
1	3	1	2	0	0	2	2	1	9	1	87	150	11	0	15	2	2	54	1	2	1	2	1	NA	2	1	1	1	1	1	14	5	7	1
1	2	1	2	0	0	1	2	1	13	0	83	178	4	1	30	1	2	76	2	2	1	1	1	NA	2	1	1	1	2	2	14	5	6	1
1	2	1	2	0	0	1	2	1	120	0	100	176	2	1	11	2	1	76	2	2	2	2	1	NA	2	1	1	1	2	2	15	5	6.8	1
1	5	1	1	0	0	5	1	1	24	1	88	145	10	0	5	1	2	79	2	2	1	1	1	NA	2	1	1	1	1	1	12	5	7.66	2
1	6	2	1	0	1	6	1	2	0.5	1	80	130	11	1	1	2	2	68	2	2	1	1	0	NA	2	1	2	1	2	1	12	5	NA	1
1	4	1	1	0	0	3	2	1	72	1	86	146	9	1	14	2	2	50	1	2	1	1	0	NA	2	1	1	1	1	2	13	5	6.2	2
1	4	1	1	0	0	3	2	1	12	1	96	163	1	1	15	1	2	77	2	2	1	1	1	NA	2	2	1	1	1	1	14	5	NA	2
1	3	1	2	0	0	3	2	1	12	0	96	145	1	1	5	2	2	62	2	2	1	1	0	NA	1	1	1	1	1	1	15	5	5.27	1
1	2	1	2	0	0	2	2	1	24	0	90	153	0	1	18	2	2	65	2	2	1	2	1	NA	1	2	1	2	2	1	15	5	7.67	1
1	2	1	2	0	0	2	2	1	72	0	70	160	8	1	12	2	2	59	1	2	1	2	1	NA	2	1	1	1	1	1	14	5	7.51	2
1	3	1	2	0	0	1	2	1	6	0	86	145	4	1	8	2	2	56	1	2	1	1	1	NA	1	1	1	2	2	1	14	5	7.42	1
1	2	1	2	0	0	2	2	1	24	1	104	180	1	1	12	2	2	60	2	2	1	1	0	NA	1	1	1	1	1	2	15	5	5.99	1
1	4	1	1	0	0	3	2	1	8	1	70	130	7	0	11	2	2	56	1	2	1	1	0	NA	1	1	1	1	1	1	15	5	5.06	1
1	4	1	1	0	0	3	2	1	24	1	92	155	14	0	11	2	2	56	1	2	1	1	0	NA	1	1	1	1	1	1	11	5	NA	1
1	1	1	2	0	0	1	2	1	120	0	67	142	0	0	14	1	1	49	1	2	1	1	1	NA	1	1	1	1	1	1	15	5	NA	1
1	6	2	1	0	0	6	1	2	16	1	102	168	0	1	6	1	1	68	2	2	1	1	1	NA	1	1	1	2	1	1	15	5	5.8	2
1	3	1	2	0	0	2	2	1	23	0	111	178	2	0	21	1	2	56	1	2	1	1	1	NA	1	2	1	2	1	1	15	5	13.2	1
1	4	1	1	0	0	3	2	1	2	0	94	147	5	0	25	1	1	49	1	2	1	1	1	NA	1	1	1	1	1	1	15	5	4.34	1
1	4	1	1	0	0	3	2	1	24	1	96	148	35	0	15	2	2	67	2	2	1	2	1	NA	2	1	1	1	1	1	5	5	10.07	2
1	1	1	2	0	0	1	2	1	26	0	96	145	2	1	10	2	1	48	1	2	1	1	1	NA	1	1	1	1	2	2	13	5	NA	1
1	0	1	2	0	0	0	2	1	48	0	109	183	0	1	15	1	1	67	2	2	1	1	1	NA	1	2	1	1	2	2	15	5	4.7	1
1	3	1	2	0	0	3	2	1	58	0	100	168	6	1	12	1	2	51	1	2	1	1	1	NA	1	1	1	1	2	2	15	5	7.27	1
1	3	1	2	0	0	2	2	1	5	0	90	140	2	0	33	1	1	68	2	2	1	1	1	NA	1	1	1	1	1	1	15	5	NA	1
1	5	1	1	0	0	4	1	1	156	1	85	142	13	0	18	2	2	72	2	2	1	1	1	NA	2	1	1	1	1	1	8	5	6.87	1
1	4	1	1	0	0	3	2	1	3	1	90	190	10	1	24	1	2	75	2	2	1	1	1	NA	1	1	1	1	2	1	15	5	5.1	1
1	5	1	1	1	0	4	1	1	1.5	1	137	176	42	1	88	1	2	51	1	2	1	1	1	NA	2	1	1	1	1	1	4	5	7.1	2
1	2	1	2	0	0	2	2	1	13	1	86	137	12	1	13	1	2	63	2	2	1	1	1	NA	1	1	1	1	2	2	15	5	6.95	1
1	4	1	1	0	0	3	2	1	1	1	100	200	17	0	2	1	2	82	2	2	1	2	1	NA	2	1	1	1	1	1	10	5	8.36	1
1	5	1	1	0	0	5	1	1	1	1	121	193	10	0	80	2	2	50	1	2	1	1	1	NA	2	1	1	1	1	2	10	5	11.6	2
1	5	1	1	1	0	4	1	1	1	1	75	177	15	0	89	2	2	64	2	2	1	1	1	NA	1	1	1	1	1	1	10	5	6.5	2
1	4	1	1	1	0	4	1	1	1	1	70	120	8	0	25	2	1	62	2	2	1	1	1	NA	1	1	1	1	1	1	15	5	5.49	1
1	6	2	1	0	1	6	1	2	1.5	0	113	224	35	1	6	2	2	67	2	2	1	1	1	NA	2	1	1	2	1	1	5	5	12	1
1	2	1	2	0	0	3	2	1	1.5	0	78	180	3	1	15	2	2	61	2	2	1	1	1	NA	2	1	1	1	2	2	15	5	7.8	1
1	2	1	2	0	0	2	2	1	22	1	120	190	36	1	22	2	2	37	1	2	2	2	1	NA	1	1	9	1	1	1	3	5	5.29	1
1	5	1	1	1	0	5	1	1	2	0	100	230	16	1	78	1	2	45	1	2	1	1	1	NA	1	1	1	1	2	2	9	5	4.7	2
1	2	1	2	0	0	6	1	2	48	0	86	142	0	1	15	1	1	70	2	2	1	1	1	NA	1	1	1	1	2	1	15	5	4.6	1
1	6	2	1	0	0	6	1	2	2	0	110	240	35	1	4	2	2	76	2	2	1	1	1	NA	2	1	1	1	2	2	6	5	7.9	1
1	4	1	1	0	0	3	2	1	2	0	131	224	2	1	49	1	2	65	2	2	1	1	1	NA	2	1	1	1	1	1	15	5	7.45	2
1	6	2	1	1	0	6	1	2	2	1	120	215	20	1	6	1	2	45	1	2	1	1	1	NA	2	1	1	1	1	2	7	5	NA	2
1	6	2	1	0	0	6	1	2	2	0	90	200	35	0	1	1	2	77	2	2	1	1	1	NA	2	1	2	2	1	1	4	5	13.9	1
1	4	1	1	1	0	4	1	1	2	1	121	187	11	1	33	2	2	61	2	2	1	1	1	NA	1	2	1	1	1	1	13	5	5.9	2
1	4	1	1	0	0	4	1	1	2	0	100	180	10	0	19	2	2	63	2	2	1	2	1	NA	2	2	1	1	1	1	12	5	10.06	1
1	5	2	1	0	0	6	1	2	2	2	93	175	18	1	5	1	2	77	2	2	1	1	1	NA	2	1	1	1	2	1	7	5	14.14	1
1	6	2	1	0	0	6	1	2	3.5	0	110	180	20	0	2	2	2	71	2	2	1	2	1	NA	2	1	1	1	1	1	7	5	8.5	1
1	5	1	1	0	0	5	1	1	72	1	110	171	35	1	36	2	2	47	1	2	1	1	0	NA	2	1	1	1	2	1	7	5	NA	1
1	2	1	2	0	0	2	2	1	3	0	110	210	4	0	9	2	2	72	2	2	1	1	1	NA	2	2	1	1	1	1	15	5	8.1	1
1	1	1	2	0	0	1	2	1	3	1	87	192	2	1	11	1	1	79	2	2	1	1	1	NA	2	1	2	1	1	1	11	5	4.65	1
1	0	1	2	0	0	0	2	1	3	0	80	127	3	1	13	1	1	54	1	2	1	1	1	NA	2	1	1	1	1	1	15	5	7.3	1
1	6	2	1	0	0	6	1	2	3.5	0	92	193	35	1	24	2	2	81	2	2	1	2	1	NA	2	1	1	1	1	1	7	5	9.6	1
1	4	1	1	0	0	4	1	1	4	1	72	160	12	0	7	1	2	74	2	2	1	1	1	NA	1	1	1	1	1	1	11	5	6.91	1
1	2	1	2	0	0	2	2	1	4	0	85	118	6	1	12	2	2	62	2	2	1	1	1	NA	2	1	1	1	2	2	14	5	6.89	1
1	1	1	2	0	0	0	2	1	6	1	111	198	5	0	14	2	2	78	2	2	1	1	1	NA	1	2	1	1	1	1	13	5	7	1
1	4	1	1	0	0	3	2	1	6	0	83	174	5	1	9	1	1	78	2	2	1	1	1	NA	2	1	1	1	1	1	15	5	5.8	1
1	1	1	2	0	0	1	2	1	144	0	91	154	1	0	10	2	2	62	2	2	1	1	0	NA	1	1	1	1	1	1	15	5	5.8	1
1	3	1	2	0	0	3	2	1	6	0	80	160	0	1	13	2	2	50	1	2	1	2	1	NA	2	1	1	1	2	1	14	5	7.5	1
1	1	1	2	0	0	1	2	1	168	0	80	150	0	0	17	2	2	72	2	2	1	2	1	NA	2	2	1	1	1	1	NA	5	23.12	1
1	6	2	1	0	0	6	1	2	1	1	91	158	34	1	2	1	2	71	2	1	1	1	1	NA	2	1	1	1	1	1	7	6	6.06	2
1	5	1	1	0	0	4	1	1	0.5	0	101	151	20	1	21	2	2	51	1	1	1	1	1	NA	2	1	1	1	2	2	10	6	5.5	2
1	5	1	1	0	0	4	1	1	3	1	71	149	17	1	24	2	2	75	2	1	1	1	1	NA	1	1	1	1	2	1	13	6	6.8	2
1	6	2	1	1	1	6	1	2	3	0	95	155	39	1	20	2	2	46	1	1	1	1	0	NA	2	1	1	1	2	1	3	6	9.33	2
1	6	2	1	0	0	6	1	2	2.5	0	100	227	32	1	1	1	2	77	2	1	1	1	1	NA	2	1	1	1	2	2	6	6	6.14	1
1	0	1	2	0	0	0	2	1	8	1	76	173	0	0	14	2	1	46	1	1	1	1	1	NA	1	1	1	1	1	1	15	6	7.39	1
1	0	1	2	0	0	0	2	1	72	0	92	144	0	1	14	2	1	44	1	1	1	1	1	NA	1	1	1	1	1	2	15	6	8.13	1
1	2	1	2	0	0	1	2	1	1	1	110	210	5	0	38	2	2	52	1	1	1	1	1	NA	1	1	1	1	1	1	15	6	5.93	1
1	5	1	1	1	0	6	1	2	1	1	90	141	37	1	13	1	2	62	2	1	1	1	1	NA	1	1	1	1	1	1	10	6	6.21	2
1	6	2	1	0	1	6	1	2	48	1	104	156	42	0	4	2	2	72	2	1	1	1	0	NA	2	1	1	1	1	1	3	6	NA	1
1	3	1	2	0	0	2	2	1	7.5	1	62	109	15	1	27	2	2	63	2	1	1	1	1	NA	1	1	1	1	1	1	11	6	8.5	1
1	1	1	2	0	0	1	2	1	2	1	94	156	40	0	32	2	2	38	1	1	1	1	1	NA	2	1	1	1	1	1	3	6	6.2	2
1	0	1	2	0	0	0	2	1	168	1	115	172	0	1	5	1	2	63	2	1	1	1	1	NA	1	1	1	1	1	1	15	6	5.6	1
1	3	1	2	0	0	4	1	1	24	1	66	96	3	0	3	1	2	49	1	1	1	1	0	NA	1	1	1	1	1	1	15	6	4.52	1
1	6	2	1	0	0	6	1	2	1	1	75	147	36	1	2	2	2	65	2	1	1	1	1	NA	2	1	1	1	1	1	3	6	7.16	1
1	4	1	1	0	0	4	1	1	3	1	83	193	21	0	19	1	2	68	2	1	1	1	1	NA	2	1	1	1	1	1	10	6	7.32	1
1	1	1	2	0	0	1	2	1	25	0	136	170	2	0	14	1	2	52	1	1	1	1	1	NA	1	1	1	1	1	1	15	6	6.76	1
1	2	1	2	0	0	1	2	1	1	0	110	180	6	1	22	1	2	72	2	1	1	1	1	NA	1	1	1	1	1	1	15	6	8.57	1
1	4	1	1	1	0	4	1	1	2	0	126	242	24	1	10	2	2	42	1	1	1	1	1	NA	2	1	1	1	1	1	7	6	5	2
1	1	1	2	0	0	2	2	1	24	0	96	186	2	1	19	2	2	56	1	1	1	1	1	NA	2	1	1	1	1	1	13	6	5	1
1	3	1	2	0	0	2	2	1	2	1	80	130	6	1	6	1	2	45	1	1	1	1	1	NA	2	1	1	1	1	1	15	6	5.5	1
1	2	1	2	0	0	2	2	1	3.5	1	95	171	4	1	21	1	2	60	2	1	1	1	1	NA	2	1	1	1	2	2	15	6	3.87	1
1	0	1	2	0	0	1	2	1	1	1	120	220	7	1	23	2	2	47	1	NA	1	1	1	NA	2	1	1	1	1	2	10	6	8.95	2
1	4	1	1	0	0	3	2	1	3	1	100	150	42	1	8	1	2	50	1	1	1	1	1	NA	2	1	1	1	2	2	4	6	0	2
1	4	1	1	1	0	4	1	1	2	1	110	237	10	0	17	1	2	88	2	1	1	1	0	NA	2	1	1	1	1	1	11	6	26.63	1
1	3	1	2	1	0	3	2	1	4	1	78	144	12	0	41	1	1	49	1	1	1	1	1	NA	2	1	1	1	1	1	7	6	12.45	2
1	1	1	2	0	0	1	2	1	2	1	100	129	7	1	32	2	2	51	1	1	1	1	1	NA	2	1	1	1	1	1	11	6	7.62	2
1	2	1	2	0	0	2	2	1	3	2	78	157	6	1	6	2	1	54	1	1	1	1	0	NA	NA	1	1	1	1	1	13	6	5.88	1
1	6	2	1	0	0	6	1	2	2	1	90	155	25	0	1	1	1	43	1	2	1	1	1	NA	2	1	1	1	1	1	3	6	9.87	1
1	5	1	1	0	0	3	2	1	3	1	95	203	14	0	4	1	1	82	2	1	1	1	1	NA	1	1	1	1	1	1	12	6	6.87	1
1	1	1	2	0	0	1	2	1	5	1	73	114	7	1	14	1	2	72	2	1	1	1	1	NA	NA	1	1	1	2	1	15	6	4.38	1
1	4	1	1	1	0	5	1	1	24	1	81	148	23	1	20	2	2	86	2	1	1	1	1	NA	1	2	1	1	1	1	9	6	5.31	1
1	2	1	2	1	0	2	2	1	3	0	100	190	2	1	25	1	1	63	2	1	1	1	1	NA	1	1	1	1	2	2	15	6	7.85	1
1	5	2	1	0	0	6	1	2	2	1	90	184	15	1	5	2	2	70	2	1	1	1	1	NA	1	1	1	1	2	2	8	6	5.87	1
1	4	1	1	0	0	4	1	1	1	1	90	200	9	1	28	1	2	78	2	1	1	1	1	NA	1	1	1	1	2	1	14	6	5.85	1
1	1	1	2	0	0	1	2	1	2	1	78	133	20	0	13	99	2	63	2	1	1	1	0	NA	2	1	1	1	1	1	7	6	NA	1
1	2	1	2	0	0	2	2	1	48	1	125	173	1	1	4	2	1	39	1	1	1	1	1	NA	1	1	1	1	1	2	15	6	NA	1
1	4	1	1	0	0	6	1	2	24	1	57	151	0	1	18	2	1	76	2	1	1	1	1	NA	2	2	1	1	1	1	15	6	4.46	1
1	3	1	2	0	0	2	2	1	11	1	93	154	14	1	21	1	1	52	1	2	1	1	1	NA	2	1	1	1	2	2	9	6	NA	2
1	5	1	1	1	0	5	1	1	7	1	71	168	37	1	32	2	2	68	2	1	1	1	1	NA	2	1	1	1	1	1	6	6	5.51	2
1	1	1	2	0	0	1	2	1	72	1	114	165	0	1	15	2	1	45	1	1	1	1	1	NA	2	1	1	1	1	2	15	6	6.18	1
1	4	1	1	0	0	4	1	1	72	1	88	145	1	1	NA	2	1	21	1	1	1	1	1	NA	2	1	1	1	1	1	15	6	NA	1
1	2	1	2	1	0	1	2	1	5	1	86	135	2	1	9	2	1	52	1	1	1	1	1	NA	2	1	1	1	1	1	15	6	NA	1
1	6	2	1	0	0	6	1	2	10	1	110	178	18	1	1	2	1	56	1	1	1	1	1	NA	2	1	1	1	1	1	5	6	NA	2
1	4	1	1	0	0	0	2	1	5	1	91	161	13	0	10	1	1	53	1	2	1	1	0	NA	2	1	1	2	1	1	9	6	18.15	2
1	4	1	1	0	0	4	1	1	24	1	70	110	37	1	1	1	2	58	1	1	1	1	0	NA	2	1	1	1	1	1	12	6	NA	1
1	0	1	2	0	0	0	2	1	24	0	93	148	0	1	12	1	2	54	1	1	1	1	0	NA	1	1	1	1	1	1	15	6	4.72	1
1	1	1	2	0	0	1	2	1	168	1	120	148	0	0	5	1	1	50	1	1	1	1	0	NA	1	1	1	1	1	1	15	6	NA	1
1	0	1	2	0	0	0	2	1	48	1	114	190	1	1	8	99	2	47	1	1	1	1	0	NA	1	1	1	1	2	1	15	6	4.22	1
1	5	1	1	1	0	5	1	1	6	1	98	159	22	1	29	1	2	48	1	1	1	1	1	NA	2	1	1	1	1	1	7	6	NA	2
1	2	1	2	0	0	1	2	1	72	1	110	181	35	1	14	1	1	50	1	2	1	1	0	NA	1	1	1	1	1	1	7	6	5.67	1
1	2	1	2	0	0	1	2	1	10	1	80	120	10	1	9	1	1	68	2	1	1	1	1	NA	2	1	1	1	1	1	12	6	4.89	1
1	6	2	1	0	0	6	1	2	2	1	95	143	5	1	9	2	1	33	1	1	1	1	1	NA	2	1	1	1	2	1	14	6	4.16	2
1	3	1	2	0	0	2	2	1	24	1	105	155	8	0	9	2	2	53	1	1	1	1	0	NA	1	1	1	1	1	1	15	6	5.04	1
1	1	1	2	0	0	1	2	1	72	1	78	137	13	0	17	2	1	59	1	1	1	1	1	NA	2	1	1	1	1	1	12	6	4.74	2
1	5	1	1	0	0	5	1	1	3	1	102	150	20	1	3	2	2	56	1	1	1	1	0	NA	1	1	1	1	2	1	10	6	5.8	2
1	1	1	2	0	0	0	2	1	3	1	85	140	0	0	16	2	1	42	1	1	1	1	1	NA	2	1	1	1	1	1	15	6	3.55	1
1	6	2	1	1	0	6	1	2	10	1	104	178	24	1	21	1	1	50	1	2	1	1	1	NA	2	2	1	2	1	2	9	6	13.71	2
1	1	1	2	0	0	0	2	1	6	1	94	171	15	0	15	1	2	73	2	1	1	1	1	NA	2	1	1	1	1	1	8	6	NA	1
1	2	1	2	0	0	0	2	1	24	1	95	140	4	1	16	2	2	35	1	1	1	1	1	NA	2	1	1	1	2	1	14	6	6.55	1
1	6	2	1	0	0	6	1	2	4	1	78	135	35	1	1	2	2	83	2	1	1	1	0	NA	2	1	1	1	1	1	5	6	13.1	1
1	6	2	1	0	0	6	1	2	6	1	88	150	19	1	3	2	2	69	2	2	1	1	1	NA	2	1	2	1	2	1	9	6	6.07	2
1	6	2	1	0	0	6	1	2	5	1	80	140	39	1	1	1	2	53	1	2	1	2	1	NA	1	1	1	1	1	1	8	6	9.08	1
1	6	2	1	0	0	6	1	2	7	1	80	120	NA	1	2	2	2	64	2	1	1	1	1	NA	2	1	1	1	2	1	12	6	NA	2
1	6	2	1	0	0	6	1	2	7	1	153	218	39	1	1	1	2	70	2	1	1	1	0	NA	2	1	1	1	1	2	6	6	NA	2
1	1	1	2	0	0	1	2	1	48	1	88	160	4	1	11	2	2	63	2	1	1	1	0	NA	1	1	1	1	2	1	15	6	4.15	1
1	3	1	2	0	0	3	2	1	4	1	87	132	2	1	9	2	2	56	1	1	1	1	0	NA	1	1	1	1	1	1	13	6	NA	1
1	5	2	1	0	1	6	1	2	12	1	84	146	28	1	9	1	1	52	1	2	1	1	1	NA	2	1	1	1	1	1	6	6	NA	2
1	2	1	2	0	0	2	2	1	1	2	60	123	9	1	13	1	2	64	2	1	1	1	0	NA	1	1	1	1	2	1	15	6	5.5	1
1	6	2	1	0	1	6	1	2	5	1	79	117	9	1	80	99	1	85	2	1	1	1	1	NA	2	1	1	1	2	1	13	6	6.7	1
1	2	1	2	0	0	2	2	1	6.5	1	94	163	4	1	11	2	2	67	2	1	1	1	0	NA	2	1	1	1	2	2	15	6	4.7	1
1	5	1	1	0	0	4	1	1	3	1	60	112	39	1	30	2	2	70	2	1	1	1	0	NA	2	1	1	1	2	1	6	6	5.8	2
1	2	1	2	0	0	2	2	1	48	2	104	165	1	1	12	2	2	77	2	1	1	1	0	NA	1	1	1	1	2	1	15	6	5.7	1
1	2	1	2	0	0	2	2	1	3	1	111	191	4	1	5	2	2	67	2	1	1	1	0	NA	2	1	1	1	2	1	15	6	5.6	1
1	2	1	2	0	0	1	2	1	48	2	98	177	6	0	13	2	2	93	2	1	1	1	0	NA	1	1	1	1	1	2	15	6	NA	1
1	0	1	2	0	0	0	2	1	5.5	2	99	160	2	1	17	2	2	68	2	1	1	1	0	NA	2	1	1	1	2	1	15	6	NA	1
1	1	1	2	0	0	0	2	1	72	0	83	140	2	0	5	1	2	53	1	1	1	1	0	NA	2	1	1	1	1	1	15	6	6.7	1
1	6	2	1	0	1	6	1	2	9	1	103	156	35	1	1	2	1	36	1	1	1	1	1	NA	2	1	1	1	1	1	6	6	7.7	1
1	4	1	1	0	0	3	2	1	2	0	90	150	8	1	18	1	2	63	2	1	1	1	1	NA	2	1	1	1	2	2	14	6	5.31	1
1	3	1	2	0	0	2	2	1	17	0	75	125	0	1	47	2	1	51	1	1	1	1	1	NA	1	1	1	1	2	2	15	6	5.41	1
1	5	1	1	1	0	6	1	2	24	1	80	130	35	0	55	2	2	30	1	1	1	1	1	NA	2	1	1	1	1	1	6	6	5.68	2
1	1	1	2	0	0	1	2	1	48	0	111	171	0	1	7	2	2	29	1	1	1	1	1	NA	1	1	1	1	2	1	15	6	4.17	1
1	3	1	2	0	0	2	2	1	72	0	70	173	10	0	12	1	2	77	2	1	1	1	0	NA	1	1	1	1	1	1	12	6	5.57	1
1	4	1	1	0	0	3	2	1	12	1	80	125	8	0	13	2	1	26	1	1	1	1	0	NA	2	1	1	1	1	1	14	6	6.58	2
1	2	1	2	0	0	1	2	1	3	1	86	138	0	1	8	2	1	44	1	1	1	1	0	NA	1	1	1	1	1	1	15	6	4.56	1
1	6	2	1	0	0	6	1	2	11	1	92	148	19	1	1	2	1	32	1	1	1	1	1	NA	2	1	1	1	2	2	7	6	7.2	2
1	4	1	1	0	0	3	2	1	2	1	100	150	NA	1	12	1	2	53	1	1	1	1	1	NA	1	1	1	1	2	1	15	6	5.22	1
1	1	1	2	0	0	2	2	1	96	2	90	145	0	1	9	2	1	50	1	1	1	1	1	NA	2	1	1	1	1	2	15	6	5.85	1
1	4	1	1	1	0	5	1	1	7	1	111	183	14	1	16	2	1	80	2	1	1	1	1	NA	1	1	1	1	1	1	10	6	NA	1
1	4	1	1	0	0	3	2	1	8	1	60	120	20	0	8	1	2	69	2	1	1	1	0	NA	1	1	1	1	1	1	7	6	4.09	1
1	0	1	2	0	0	0	2	1	3	0	80	132	0	1	14	1	2	59	1	1	1	1	1	NA	2	1	1	9	1	1	15	6	5.91	1
1	6	2	1	0	1	6	1	2	12	0	110	230	35	0	4	2	2	84	2	1	1	1	1	NA	2	1	2	1	1	1	3	6	8.4	1
1	6	2	1	1	0	6	1	2	15	1	98	153	42	1	2	2	1	44	1	2	1	1	1	NA	2	1	1	1	2	2	3	6	9.5	1
1	6	2	1	0	0	6	1	2	1	0	100	215	25	1	16	2	2	43	1	1	1	1	1	NA	2	1	1	1	2	1	6	6	10	1
1	5	1	1	1	0	5	1	1	1	1	116	204	14	1	18	2	2	65	2	1	1	1	1	NA	1	1	1	1	2	2	7	6	10.3	2
1	4	1	1	0	0	4	1	1	1	1	80	130	12	1	31	1	2	74	2	1	1	1	1	NA	1	1	1	1	1	1	15	6	5.27	1
1	4	1	1	1	0	4	1	1	1	1	90	128	20	0	21	2	2	66	2	1	1	1	1	NA	2	1	1	1	1	1	7	6	NA	2
1	0	1	2	0	0	1	2	1	2	1	129	206	14	0	14	99	2	56	1	1	1	1	1	NA	1	1	1	1	1	1	12	6	5.1	1
1	6	2	1	0	0	6	1	2	3	1	72	150	20	0	3	2	2	86	2	1	1	1	1	NA	2	1	1	1	1	1	5	6	7.39	1
1	2	1	2	0	0	1	2	1	72	1	80	132	NA	0	11	2	1	47	1	1	1	1	1	NA	1	1	1	1	1	1	15	6	7.62	1
1	2	1	2	0	0	1	2	1	3	0	75	135	2	1	19	1	2	42	1	1	1	1	1	NA	2	1	1	1	1	1	15	6	6.4	1
1	4	1	1	0	0	2	2	1	4	0	90	115	9	0	24	1	2	57	1	1	1	1	0	NA	1	1	1	1	1	1	14	6	5.4	1
1	4	1	1	0	0	2	2	1	4	1	78	126	15	0	29	2	2	56	1	1	1	1	0	NA	2	1	1	1	1	1	10	6	4.58	2
1	1	1	2	0	0	1	2	1	147	0	83	135	1	1	8	1	2	48	1	1	1	1	0	NA	1	1	1	1	1	2	15	6	4.91	1
1	0	1	2	0	0	0	2	1	6	1	109	160	0	1	23	1	1	45	1	1	1	1	1	NA	2	1	1	1	2	2	15	6	6.71	1
1	0	1	2	0	0	0	2	1	120	0	67	142	0	0	14	1	1	49	1	2	1	1	1	NA	1	1	1	2	1	1	15	NA	NA	1
2	5	1	1	0	0	4	1	1	4.5	1	78	135	19	0	NA	1	2	63	2	1	1	1	0	0.2	1	1	1	1	1	1	8	4	8.8	1
2	6	2	1	0	1	6	1	2	5	0	73	167	12	0	3	1	2	44	1	2	1	2	0	0.1	2	1	1	1	1	1	9	5	7.7	1
2	1	1	2	0	0	0	2	1	1.5	0	76	157	1	0	9	2	2	66	2	1	1	1	0	0.5	2	1	1	1	1	1	14	6	6.4	1
2	1	1	2	0	0	0	2	1	22	0	87	142	2	1	18	2	2	35	1	1	1	1	0	0.2	2	1	1	1	2	2	14	6	4.3	1
2	6	2	1	0	1	6	1	2	12	1	80	102	42	1	4	2	1	64	2	1	1	1	1	0.3	2	1	1	1	2	2	5	6	NA	2
2	1	1	2	0	0	1	2	1	14	0	89	165	4	1	9	1	2	50	1	2	1	2	0	0.1	1	2	1	2	2	2	13	5	14.35	1
2	1	1	2	0	0	6	1	2	48	0	98	171	2	1	20	2	1	66	2	1	1	1	0	0.1	1	1	1	1	1	2	15	NA	5.6	1
2	2	1	2	0	0	2	2	1	9.5	1	95	211	4	0	7	1	2	67	2	2	2	2	0	0.2	1	2	1	1	1	1	14	5	5.3	1
2	3	1	2	0	0	3	2	1	5	1	90	173	3	1	5	2	2	64	2	1	1	1	0	0.37	1	1	1	1	2	2	15	6	6.23	1
2	2	1	2	0	0	1	2	1	56	0	78	139	2	1	16	1	2	68	2	2	1	2	0	0.4	1	1	1	2	2	2	15	5	3.33	1
2	0	1	2	0	0	0	2	1	48	1	101	159	1	1	9	1	2	60	2	2	1	1	0	0.4	2	1	1	1	1	1	15	5	6.51	1
2	1	1	2	0	0	1	2	1	9	0	113	177	3	1	10	1	2	53	1	2	1	2	0	0.4	1	1	1	1	1	1	15	5	4.99	1
2	2	1	2	0	0	2	2	1	2	1	78	144	7	0	13	1	2	51	1	1	1	1	0	0.4	2	1	1	1	1	1	13	6	8	1
2	1	1	2	1	0	1	2	1	2	0	82	148	1	0	34	1	2	60	2	1	1	1	0	0.4	1	1	1	1	1	1	15	6	6.1	1
2	1	1	2	0	0	1	2	1	4	0	74	154	1	0	7	1	2	68	2	2	1	1	0	0.5	1	1	1	2	1	1	15	1	4.1	1
2	6	2	1	0	0	6	1	2	12	0	109	193	3	1	11	1	2	57	1	2	2	2	0	0.5	1	2	1	2	2	2	15	5	5.02	1
2	5	1	1	0	0	5	1	1	120	0	80	113	30	0	6	2	2	58	1	1	1	1	0	0.5	1	1	1	1	1	1	7	6	5	1
2	0	1	2	0	0	0	2	1	2	1	93	145	0	1	8	2	2	66	2	1	1	1	0	0.5	1	1	1	1	1	1	15	6	7.28	1
2	1	1	2	0	0	0	2	1	9	0	66	152	2	1	27	1	2	75	2	1	1	1	0	0.5	1	1	1	2	1	1	15	6	3.94	1
2	3	1	2	0	0	3	2	1	7	1	68	153	10	1	6	1	2	81	2	1	1	1	0	0.5	2	1	1	1	1	1	14	6	5.55	1
2	1	1	2	0	0	1	2	1	4	0	116	179	2	1	11	2	2	52	1	2	1	1	0	0.5	1	1	1	1	1	1	15	NA	6.8	1
2	1	1	2	0	0	0	2	1	3	1	123	200	2	1	18	2	2	42	1	2	1	1	0	0.5	1	1	1	1	1	1	15	NA	6.9	1
2	2	1	2	0	0	1	2	1	3	1	102	199	5	0	15	1	2	77	2	2	1	1	0	0.52	2	1	1	1	1	1	15	5	5.61	1
2	1	1	2	0	0	0	2	1	96	0	134	171	0	1	3	1	2	64	2	1	1	1	0	0.6	1	1	1	1	2	2	15	4	5.88	1
2	3	1	2	0	0	2	2	1	2	0	77	148	9	1	13	2	2	79	2	2	1	1	0	0.6	1	1	1	1	1	1	14	5	6	1
2	4	1	1	0	0	3	2	1	1.5	0	90	135	10	1	NA	1	2	58	1	2	1	1	0	0.6	1	1	1	1	1	1	15	5	6.5	NA
2	1	1	2	1	0	1	2	1	72	0	106	189	1	1	9	2	2	81	2	2	2	2	0	0.6	1	2	1	2	1	1	15	5	7.72	1
2	1	1	2	0	0	1	2	1	2	0	93	151	5	1	7	2	2	71	2	2	2	2	0	0.6	1	1	2	1	2	2	15	5	4.64	1
2	1	1	2	0	0	1	2	1	1	0	158	214	2	1	13	2	2	55	1	NA	1	1	0	0.6	1	1	1	1	2	2	15	NA	6.7	1
2	1	1	2	0	0	1	2	1	2	0	115	205	2	0	17	1	2	68	2	2	1	2	0	0.65	1	2	1	1	1	1	15	5	6.29	1
2	1	1	2	0	0	1	2	1	168	0	100	180	0	1	10	2	1	64	2	2	1	1	0	0.7	1	1	1	1	2	2	15	4	5.72	1
2	2	1	2	0	0	2	2	1	2	1	95	160	4	1	6	2	2	61	2	2	1	1	0	0.7	1	1	1	1	2	2	15	5	6.25	1
2	0	1	2	0	0	0	2	1	72	0	76	170	1	1	8	1	2	57	1	2	1	1	0	0.72	1	1	1	1	2	2	15	NA	4.94	1
2	3	1	2	0	0	2	2	1	6.5	0	90	150	3	1	12	1	2	66	2	2	1	2	0	0.75	1	1	1	1	2	2	15	5	5.4	1
2	1	1	2	1	0	0	2	1	96	0	91	157	1	0	14	1	2	68	2	2	1	1	0	0.76	1	1	1	1	1	1	15	5	3.82	1
2	1	1	2	0	0	1	2	1	48	1	98	184	0	1	8	2	1	63	2	1	1	1	0	0.78	1	1	1	1	2	2	15	4	5.4	1
2	1	1	2	0	0	1	2	1	24	0	101	178	1	0	14	1	2	57	1	2	1	1	0	0.8	1	1	1	1	1	1	15	5	6.09	1
2	2	1	2	0	0	1	2	1	10	1	108	166	2	0	10	2	2	62	2	2	1	1	0	0.8	1	1	1	1	1	1	15	5	7.45	1
2	0	1	2	0	0	0	2	1	4	0	101	166	2	0	15	2	2	57	1	1	1	1	0	0.9	1	1	1	1	1	1	15	6	4.62	1
2	3	1	2	0	0	2	2	1	9.5	0	93	163	1	1	15	2	2	57	1	1	1	1	0	0.96	2	1	1	1	2	1	15	6	8.29	1
2	3	1	2	0	0	6	1	2	3	0	104	158	9	1	14	2	2	66	2	2	1	2	0	1	1	1	1	1	1	1	15	3	6.76	1
2	1	1	2	0	0	1	2	1	48	0	90	156	2	1	8	1	1	67	2	2	1	2	0	1	1	1	1	1	1	1	15	4	5.05	1
2	2	1	2	0	0	1	2	1	120	0	90	174	1	1	10	1	2	61	2	1	1	1	0	1	1	1	1	1	2	2	15	4	6.76	1
2	5	1	1	0	0	4	1	1	3.5	1	94	176	21	0	18	1	2	51	1	2	1	2	0	1	2	1	1	1	1	1	11	5	7.76	1
2	1	1	2	0	0	1	2	1	1	1	124	195	3	0	14	99	2	70	2	2	1	1	0	1	1	1	1	1	1	1	15	5	5.5	1
2	2	1	2	0	0	1	2	1	3	0	104	204	1	0	14	1	2	65	2	2	1	1	0	1	1	1	1	1	1	1	15	5	4.38	1
2	5	1	1	0	0	6	1	2	72	0	100	150	11	1	7	1	2	70	2	2	1	2	0	1	1	2	1	2	1	1	15	5	5.82	1
2	2	1	2	0	0	2	2	1	2	0	94	169	4	1	16	1	2	59	1	2	1	2	0	1	1	1	1	1	1	1	15	5	6.59	1
2	2	1	1	0	0	1	2	1	3	0	106	141	9	0	16	1	2	62	2	2	1	2	0	1	1	1	1	1	1	1	15	5	5.65	1
2	6	2	1	1	0	6	1	2	2	0	105	151	10	0	3	1	2	48	1	2	1	1	0	1	1	1	1	1	1	1	15	5	10.1	1
2	2	1	2	0	0	2	2	1	24	0	91	170	2	0	9	1	2	74	2	2	1	1	0	1	2	2	2	1	1	1	15	5	8.75	1
2	1	1	2	0	0	1	2	1	2	0	95	167	2	0	7	2	2	54	1	2	1	2	0	1	1	2	1	1	1	1	15	5	6.03	1
2	3	1	2	0	0	2	2	1	4.5	0	118	184	4	1	14	2	2	26	1	2	1	1	0	1	1	1	1	1	2	2	15	5	6.02	1
2	3	1	2	0	0	2	2	1	120	1	90	130	5	0	4	1	2	66	2	2	1	2	0	1	1	2	1	1	1	1	15	5	5.23	1
2	4	1	1	0	0	4	1	1	2	0	85	168	17	1	27	1	2	71	2	1	1	1	0	1	1	1	1	1	2	1	14	6	7.56	1
2	1	1	2	1	0	1	2	1	120	0	108	181	0	0	9	2	2	62	2	1	1	1	0	1	1	1	1	1	1	1	15	6	5.3	1
2	1	1	2	0	0	0	2	1	7	0	115	217	3	1	14	1	2	71	2	1	1	1	0	1	1	1	1	1	2	2	15	6	6.82	1
2	1	1	2	0	0	1	2	1	13	0	83	183	1	0	13	1	2	57	1	1	1	1	0	1	1	1	1	1	1	1	15	6	4.57	1
2	4	1	1	0	0	4	1	1	9.5	0	77	160	8	1	10	1	2	76	2	1	1	1	0	1	1	1	1	1	2	2	15	6	5.17	1
2	1	1	2	0	0	1	2	1	24	0	110	205	2	1	14	1	2	55	1	1	1	1	0	1	1	1	1	1	1	1	15	NA	5.3	1
2	0	1	2	0	0	0	2	1	7	0	83	121	2	1	12	1	2	55	1	1	1	1	0	1.1	1	2	1	2	1	1	15	NA	NA	1
2	1	1	2	0	0	1	2	1	120	0	78	116	2	1	12	1	2	68	2	1	1	1	0	1.1	1	1	1	1	2	1	14	NA	4.85	1
2	1	1	2	0	0	0	2	1	9	0	90	158	1	0	16	1	2	72	2	1	1	1	0	1.1	1	1	1	1	1	1	15	NA	5.03	1
2	3	1	2	0	0	2	2	1	20	1	93	144	4	0	25	2	2	61	2	2	2	2	0	1.12	2	1	1	1	1	1	15	5	5.82	1
2	1	1	2	0	0	1	2	1	96	1	80	136	2	1	8	2	2	53	1	2	1	1	0	1.2	1	1	1	1	2	1	15	5	4.6	1
2	0	1	2	0	0	0	2	1	124	0	111	160	0	1	10	2	2	71	2	2	1	1	0	1.2	1	1	1	1	2	1	15	5	5.7	1
2	2	1	2	0	0	2	2	1	24	1	100	154	4	1	9	1	2	49	1	2	1	2	0	1.2	1	1	1	1	1	1	15	5	4.36	1
2	6	2	1	0	0	6	1	2	58	0	77	154	5	1	11	2	2	73	2	1	1	1	0	1.2	1	1	1	1	1	1	15	6	4.99	1
2	0	1	2	0	0	0	2	1	43	0	85	130	4	1	11	2	1	56	1	1	1	1	0	1.2	1	1	1	2	1	2	15	NA	13.84	1
2	1	1	2	0	0	1	2	1	17	0	75	138	2	1	23	2	2	66	2	1	1	1	0	1.26	1	1	1	1	1	1	15	6	4.6	1
2	1	1	2	0	0	2	2	1	6	0	116	159	5	1	13	1	2	52	1	1	1	1	0	1.26	1	1	1	1	1	1	14	NA	6.52	1
2	1	1	2	0	0	0	2	1	3	0	66	112	2	1	13	1	2	64	2	2	1	1	0	1.3	2	1	1	1	2	2	15	5	5.79	1
2	2	1	2	0	0	1	2	1	4	1	111	168	1	0	16	1	2	73	2	2	1	1	0	1.3	1	1	2	1	1	1	13	5	NA	1
2	1	1	2	0	0	0	2	1	8	0	85	107	1	1	8	1	2	63	2	1	1	1	0	1.3	2	1	1	2	1	2	15	6	15.5	1
2	3	1	2	0	0	2	2	1	2	0	110	220	4	1	23	2	2	37	1	1	1	1	0	1.35	1	1	1	1	1	1	15	6	5.32	1
2	1	1	2	0	0	1	2	1	1	0	86	131	1	1	7	2	2	57	1	1	1	1	0	1.4	1	1	1	2	2	1	15	6	14.77	1
2	2	1	2	0	0	2	2	1	4	0	95	170	2	1	23	1	2	60	2	1	1	1	0	1.4	1	1	1	1	1	1	15	6	5.84	1
2	3	1	2	0	0	2	2	1	3	0	80	178	2	1	19	1	2	65	2	2	1	2	0	1.44	2	2	1	2	2	1	15	5	13.16	1
2	1	1	2	0	0	1	2	1	1	1	97	155	0	1	16	1	2	62	2	1	1	1	0	1.5	1	1	1	1	2	2	15	4	5.07	1
2	4	1	1	1	0	3	2	1	7	1	77	148	21	0	19	1	2	65	2	2	1	2	0	1.5	1	1	1	1	1	1	11	5	9.15	1
2	2	1	2	0	0	1	2	1	24	1	115	182	6	1	15	1	2	54	1	2	2	2	0	1.5	1	1	1	1	2	2	15	5	7.79	1
2	2	1	2	0	0	1	2	1	3	0	105	211	1	0	7	1	2	65	2	2	1	1	0	1.5	2	1	2	2	1	1	15	5	8.76	1
2	1	1	2	0	0	1	2	1	20	0	91	171	0	0	NA	1	2	73	2	2	1	1	0	1.5	1	1	1	1	1	1	15	5	4.78	1
2	1	1	2	0	0	0	2	1	2	0	89	134	2	1	12	1	2	38	1	1	1	1	0	1.5	1	1	1	1	2	2	13	6	9.34	1
2	1	1	2	0	0	1	2	1	73	0	96	168	4	1	12	1	2	67	2	1	1	1	0	1.5	1	2	1	2	2	1	15	6	12.46	1
2	1	1	2	0	0	1	2	1	2	0	89	149	8	1	12	2	2	48	1	2	1	1	0	1.5	1	1	1	1	1	1	14	NA	6.4	1
2	4	1	1	0	0	3	2	1	3	1	96	167	8	1	17	1	2	65	2	2	1	2	0	1.57	1	9	9	1	2	1	14	5	10.17	1
2	0	1	2	0	0	0	2	1	48	0	122	179	1	1	7	1	1	82	2	2	1	2	0	1.6	1	1	1	1	1	1	15	4	5.28	1
2	1	1	2	0	0	1	2	1	3	0	90	128	3	1	8	2	2	48	1	2	1	2	0	1.6	1	1	1	1	1	1	15	5	4.21	1
2	2	1	2	0	0	2	2	1	2.5	0	100	150	3	1	10	2	2	55	1	2	1	1	0	1.6	1	1	1	2	2	2	15	5	7.58	1
2	1	1	2	0	0	1	2	1	30	0	120	180	0	1	18	1	2	54	1	1	1	1	0	1.6	1	1	1	1	1	1	15	6	7.95	1
2	6	2	1	0	0	6	1	2	5	1	134	206	4	1	7	1	2	67	2	1	1	1	0	1.6	1	1	1	1	1	1	11	6	7.47	1
2	4	1	1	0	0	4	1	1	6	0	61	127	6	1	18	1	2	76	2	2	1	2	0	1.63	2	1	1	1	2	2	15	5	5.24	1
2	2	1	2	0	0	1	2	1	5	1	100	176	4	1	3	2	1	51	1	2	1	2	0	1.65	1	1	1	1	2	2	15	6	8.56	1
2	3	1	2	0	0	3	2	1	8	0	85	150	5	1	12	2	2	70	2	2	1	1	0	1.7	1	2	1	1	2	2	13	5	5.73	1
2	0	1	2	0	0	0	2	1	19	0	87	145	1	1	19	2	2	57	1	2	1	1	0	1.7	1	1	1	1	2	1	15	5	6.21	1
2	4	1	1	0	0	3	2	1	2	0	95	157	3	0	13	2	2	57	1	2	1	2	0	1.8	1	1	1	1	1	1	15	5	4.67	1
2	2	1	2	0	0	2	2	1	24	0	100	200	4	1	23	1	1	73	2	2	1	1	0	1.87	1	1	1	1	1	2	15	4	8.3	1
2	1	1	2	0	0	1	2	1	1	1	90	150	2	1	20	2	2	60	2	2	1	1	0	1.97	1	1	1	1	1	1	15	5	9.73	1
2	1	1	2	0	0	1	2	1	48	0	69	139	1	1	10	2	2	60	2	2	1	2	0	2	1	1	1	1	2	2	15	2	6.4	1
2	0	1	2	0	0	0	2	1	48	0	103	164	5	1	15	1	1	70	2	2	1	1	0	2	1	2	1	1	2	1	15	4	6.82	1
2	1	1	2	0	0	1	2	1	6	0	86	153	0	1	8	1	1	61	2	1	1	1	0	2	1	1	1	1	1	1	15	4	6.23	1
2	1	1	2	0	0	1	2	1	6	0	93	151	5	1	20	1	2	60	2	2	2	2	0	2	2	1	1	2	1	1	15	5	9.97	1
2	3	1	2	0	0	3	2	1	1	0	82	138	9	0	13	1	2	63	2	2	1	1	0	2	1	1	1	2	1	1	15	5	8.25	1
2	3	1	2	0	0	2	2	1	2	1	83	165	9	0	9	1	2	63	2	2	1	2	0	2	1	1	1	1	1	1	15	5	6.41	1
2	1	1	2	0	0	1	2	1	2	0	103	158	7	1	4	1	2	56	1	2	1	1	0	2	1	1	1	1	1	1	14	5	10.2	1
2	1	1	2	0	0	1	2	1	3	1	110	190	4	1	17	2	2	71	2	2	1	1	0	2	1	1	1	1	2	2	15	5	NA	1
2	4	1	1	0	0	3	2	1	1.5	0	106	186	10	1	22	2	2	64	2	2	1	2	0	2	1	1	1	1	2	1	12	5	3.89	1
2	3	1	2	1	0	2	2	1	3	1	105	187	11	0	24	1	2	49	1	2	1	2	0	2	1	1	1	1	1	1	15	5	5.15	1
2	1	1	2	0	0	1	2	1	48	0	78	168	1	0	15	1	2	76	2	2	1	2	0	2	1	1	1	1	1	1	15	5	4.19	1
2	2	1	2	0	0	1	2	1	14	0	97	144	26	1	15	1	2	68	2	2	1	1	0	2	2	1	1	1	1	1	4	5	5.32	1
2	1	1	2	0	0	1	2	1	24	1	109	173	1	1	20	2	2	50	1	2	1	1	0	2	2	1	1	1	2	1	15	5	9.61	1
2	2	1	2	0	0	2	2	1	4	1	87	140	6	0	11	1	2	62	2	2	1	1	0	2	1	1	1	1	1	1	14	5	6.94	1
2	6	2	1	0	0	6	1	2	11	0	110	210	40	1	4	2	2	76	2	2	1	1	0	2	1	1	1	1	1	1	5	5	7.57	1
2	1	1	2	0	0	1	2	1	6	1	105	165	3	1	9	1	2	66	2	2	1	1	0	2	1	1	1	1	2	1	15	5	5.77	1
2	3	1	2	0	0	2	2	1	1.5	1	117	168	8	1	19	2	2	53	1	1	1	1	0	2	1	1	1	1	2	1	14	6	5.1	1
2	2	1	2	0	0	2	2	1	2	0	121	223	2	0	9	1	1	54	1	2	1	1	0	2	1	1	1	1	1	1	14	6	12.9	1
2	3	1	2	0	0	2	2	1	4	1	95	170	4	1	11	1	2	72	2	1	1	1	0	2	1	1	1	1	2	2	15	6	NA	1
2	2	1	2	0	0	2	2	1	1	0	120	190	4	1	17	2	2	40	1	1	1	1	0	2	2	1	1	1	1	1	13	6	NA	1
2	1	1	2	0	0	1	2	1	72	0	95	142	3	0	18	1	1	60	2	2	1	1	0	2	1	1	1	1	1	1	15	NA	5.4	1
2	1	1	2	0	0	0	2	1	3	0	98	181	2	0	10	1	2	90	2	1	1	1	0	2	1	1	1	1	1	1	15	NA	4.57	1
2	6	2	1	0	0	6	1	2	5	1	107	168	8	1	1	1	2	55	1	2	1	1	0	2.1	1	1	1	1	2	1	15	1	10.53	1
2	3	1	2	0	0	2	2	1	23	0	77	124	2	1	13	1	1	61	2	1	1	1	0	2.1	1	2	2	1	1	2	15	4	5.39	1
2	5	1	1	0	0	4	1	1	2	1	62	112	40	0	23	2	2	47	1	2	2	2	0	2.1	2	1	1	1	1	1	3	5	5.3	1
2	4	1	1	0	0	3	2	1	1	0	94	174	8	1	1	1	2	68	2	2	1	1	0	2.1	1	1	1	1	1	1	15	5	5.7	1
2	2	1	2	0	0	2	2	1	3	1	110	180	5	1	12	1	2	44	1	1	1	1	0	2.16	1	2	1	1	1	1	15	6	5.56	1
2	2	1	2	0	0	1	2	1	5	0	110	230	1	1	19	1	1	73	2	1	1	1	0	2.2	1	1	1	1	1	1	15	4	7.76	1
2	3	1	2	0	0	1	2	1	3	0	79	160	5	1	15	1	2	61	2	1	1	1	0	2.2	1	1	1	1	1	2	15	NA	7.59	1
2	3	1	2	0	0	2	2	1	3	0	87	129	0	1	21	1	2	71	2	2	1	2	0	2.2	1	2	1	1	2	1	15	NA	5.89	1
2	6	2	1	0	0	6	1	2	48	0	140	201	9	1	5	1	2	58	1	2	1	2	1	2.3	2	2	1	1	2	2	15	5	6.09	1
2	4	1	1	0	0	3	2	1	24	1	70	117	35	0	19	2	2	52	1	1	1	1	0	2.3	2	1	1	1	1	1	9	6	9.41	2
2	4	1	2	0	0	3	2	1	1	0	79	187	7	0	22	1	2	62	2	1	1	1	0	2.3	2	1	1	1	1	1	15	6	6.75	1
2	3	1	2	0	0	3	2	1	12	0	110	135	3	1	15	1	2	73	2	2	1	1	0	2.36	1	2	1	1	2	2	15	5	5.24	1
2	2	1	2	0	0	1	2	1	24	0	80	130	6	1	13	1	2	67	2	2	1	2	0	2.4	1	1	1	1	1	1	15	5	5.47	1
2	1	1	2	0	0	1	2	1	16	0	100	209	0	0	22	2	2	74	2	2	1	1	0	2.4	1	1	1	2	1	1	15	5	9.19	1
2	1	1	2	0	0	1	2	1	3	1	109	183	3	1	16	1	2	46	1	1	1	1	0	2.4	1	1	9	1	1	1	13	6	5.32	1
2	1	1	2	0	0	1	2	1	15	0	101	150	2	1	20	1	2	69	2	1	1	1	0	2.4	1	1	1	1	1	1	15	6	5.89	1
2	1	1	2	0	0	1	2	1	24	0	113	174	2	1	14	1	2	39	1	1	1	1	0	2.4	1	2	1	1	1	1	15	6	3.71	1
2	1	1	2	0	0	1	2	1	2	0	91	142	3	1	9	2	2	74	2	1	1	1	0	2.4	1	1	1	1	1	1	15	6	5.14	1
2	1	1	2	0	0	1	2	1	96	0	116	161	4	1	12	2	2	48	1	2	1	2	0	2.4	1	1	1	1	2	2	15	NA	9.4	1
2	2	1	2	0	0	2	2	1	20	0	78	152	5	0	13	2	2	71	2	1	1	1	0	2.47	1	1	1	1	1	1	14	6	4.87	1
2	5	1	1	1	0	3	2	1	3	1	98	164	26	0	39	2	2	40	1	1	1	1	0	2.5	2	1	1	1	1	1	5	1	7.82	2
2	4	1	1	0	0	3	2	1	4	1	68	176	16	0	3	1	2	69	2	2	1	2	0	2.5	2	2	1	1	1	1	13	5	7.27	1
2	1	1	2	0	0	1	2	1	48	0	89	159	4	1	14	2	2	78	2	2	1	1	0	2.5	1	9	1	2	2	2	15	5	4.97	1
2	2	1	2	0	0	1	2	1	8	0	106	210	5	0	20	1	2	75	2	1	1	1	0	2.5	1	1	1	1	1	1	15	6	7.49	1
2	4	1	1	0	0	3	2	1	15	0	71	178	12	0	4	2	2	79	2	2	1	1	0	2.6	1	1	1	1	1	1	14	5	6.03	1
2	1	1	2	0	0	1	2	1	1	1	119	177	4	1	17	1	2	50	1	2	1	1	0	2.6	1	1	1	1	1	1	15	5	7.37	1
2	1	1	2	0	0	1	2	1	3	0	80	170	5	1	18	1	2	59	1	2	1	2	0	2.6	1	1	1	1	2	1	15	5	5.24	1
2	6	2	1	0	1	6	1	2	2	0	93	147	21	1	19	1	2	60	2	2	1	1	0	2.6	2	1	1	1	1	1	9	5	8.36	1
2	4	1	1	0	0	6	1	2	5.5	1	95	217	15	0	8	1	2	90	2	2	1	2	0	2.64	2	1	1	1	1	1	11	5	6.16	1
2	1	1	2	0	0	0	2	1	48	2	107	187	3	1	9	1	2	65	2	2	1	2	0	2.7	1	2	1	1	1	1	15	5	6.24	1
2	5	1	1	0	0	4	1	1	3	0	80	180	7	1	16	2	2	72	2	2	1	1	0	2.7	1	1	1	2	1	1	14	5	5.66	1
2	1	1	2	0	0	1	2	1	3	0	121	214	5	1	12	1	2	57	1	2	1	2	0	2.7	2	1	1	2	1	1	15	5	8.27	1
2	3	1	2	0	0	3	2	1	13	1	105	187	4	1	14	1	2	61	2	1	1	1	0	2.7	1	1	1	1	1	1	15	6	7.19	1
2	4	1	1	0	0	3	2	1	4	1	104	197	3	1	13	99	2	66	2	2	1	1	0	2.8	1	1	1	1	1	2	14	5	6.58	1
2	4	1	1	1	0	2	2	1	2	0	104	170	10	0	15	1	2	56	1	2	1	1	0	2.9	1	1	1	1	1	1	15	NA	6.57	1
2	5	1	1	0	0	5	1	1	4	0	86	161	4	1	NA	2	2	82	2	NA	1	1	0	3	2	2	9	2	1	1	15	0	NA	NA
2	2	1	2	0	0	0	2	1	4	0	69	114	8	0	19	1	1	67	2	2	1	2	0	3	1	1	1	1	1	1	14	4	7.69	1
2	1	1	2	0	0	1	2	1	72	1	100	160	0	0	29	2	1	57	1	2	1	1	0	3	1	1	1	1	1	1	15	4	6.82	1
2	3	1	2	0	0	1	2	1	4	1	91	185	2	1	10	2	1	81	2	1	1	1	0	3	1	1	1	1	1	1	15	4	7.74	1
2	3	1	2	0	0	3	2	1	5	0	97	171	7	0	17	2	2	52	1	2	1	2	0	3	1	1	1	1	1	1	14	5	5.4	1
2	3	1	2	0	0	2	2	1	4	1	104	173	14	0	22	2	2	51	1	2	1	1	0	3	1	1	1	1	1	1	5	5	6.6	1
2	2	1	2	0	0	1	2	1	2	1	95	160	8	1	8	2	2	49	1	2	1	1	0	3	1	1	1	1	2	2	14	5	5.7	1
2	4	1	1	1	0	4	1	1	4	1	90	170	14	1	10	2	2	79	2	2	1	2	0	3	1	1	1	1	1	2	14	5	8.4	1
2	3	1	2	0	0	2	2	1	2	0	77	155	11	1	9	1	2	63	2	2	1	2	0	3	1	1	1	1	1	1	14	5	6.39	1
2	5	1	1	0	0	6	1	2	1	1	110	180	8	1	4	2	2	55	1	2	1	1	0	3	1	1	1	1	1	1	12	5	8.48	1
2	5	1	1	1	0	6	1	2	120	1	112	246	0	1	32	1	2	75	2	2	1	1	0	3	1	1	1	1	1	1	15	5	6.9	2
2	4	1	1	1	0	3	2	1	3	0	117	205	8	1	21	1	2	62	2	2	1	1	0	3	1	1	1	1	1	1	14	5	8.7	1
2	0	1	2	0	0	0	2	1	5	1	70	166	1	1	22	2	2	66	2	2	1	1	0	3	1	1	1	1	2	2	15	5	6.76	1
2	2	1	2	0	0	2	2	1	24	1	86	142	3	1	16	1	2	71	2	2	1	1	0	3	1	1	1	1	1	1	15	5	7.6	1
2	1	1	2	0	0	1	2	1	2	0	70	126	0	1	14	2	2	51	1	2	1	1	0	3	2	1	1	1	1	1	15	5	5	1
2	0	1	2	0	0	0	2	1	10	0	102	160	5	1	5	2	2	55	1	2	1	1	0	3	2	1	2	1	2	2	13	5	8.29	1
2	1	1	2	0	0	1	2	1	144	0	80	139	2	1	17	1	2	60	2	2	1	1	0	3	1	1	1	1	1	2	15	5	5.66	1
2	1	1	2	0	0	1	2	1	6	1	88	156	1	0	16	2	2	55	1	2	1	1	0	3	2	1	1	1	1	1	15	5	4.37	1
2	1	1	2	0	0	0	2	1	48	0	81	191	1	0	9	1	2	71	2	2	1	1	0	3	1	9	1	1	1	1	15	5	8.32	1
2	2	1	2	0	0	2	2	1	11	1	95	172	10	1	17	1	2	78	2	2	1	1	0	3	2	1	1	1	1	1	10	5	9.48	1
2	2	1	2	0	0	1	2	1	10	1	118	180	3	1	2	1	2	58	1	2	1	2	0	3	1	1	1	1	1	1	15	5	6	1
2	1	1	2	0	0	1	2	1	1	0	103	196	2	1	16	1	2	77	2	2	1	1	0	3	2	1	1	1	2	2	15	5	5.13	1
2	4	1	1	0	0	4	1	1	2	1	121	188	8	0	16	1	2	65	2	2	1	1	0	3	1	1	1	1	1	1	15	5	7.79	1
2	1	1	2	0	0	0	2	1	0.5	0	86	137	5	1	12	2	2	64	2	2	1	1	0	3	1	1	1	1	1	2	15	5	4.61	1
2	3	1	2	1	0	1	2	1	2	0	107	160	5	1	27	1	2	46	1	2	1	1	0	3	2	1	1	1	2	1	15	5	7.63	1
2	2	1	2	0	0	2	2	1	72	0	110	190	3	0	5	1	2	61	2	2	1	1	0	3	1	1	1	1	1	1	15	5	5.87	1
2	2	1	2	0	0	2	2	1	10	1	99	160	8	0	17	1	2	57	1	1	1	1	0	3	1	1	1	1	1	1	14	6	5.4	1
2	4	1	1	0	0	3	2	1	3.5	0	123	213	18	0	21	1	2	68	2	1	1	1	0	3	1	1	1	1	1	1	10	6	6.6	1
2	5	1	1	0	0	5	1	1	2.5	1	126	214	39	1	31	1	2	47	1	1	1	1	0	3	2	1	1	1	2	1	11	6	8.4	1
2	2	1	2	0	0	1	2	1	3	0	110	171	4	1	2	1	2	54	1	1	1	1	0	3	1	1	1	1	1	1	15	6	5.13	1
2	1	1	2	0	0	1	2	1	33	0	117	179	12	1	13	1	2	65	2	1	1	1	0	3	1	1	1	1	2	2	15	6	9.3	1
2	1	1	2	0	0	1	2	1	10	0	110	150	3	1	10	1	2	66	2	1	1	1	0	3	1	1	1	1	1	1	15	6	4.82	1
2	0	1	2	0	0	0	2	1	7	0	100	145	1	0	11	1	2	62	2	1	1	1	0	3	1	1	1	1	1	1	13	6	10.01	1
2	3	1	2	0	0	3	2	1	6	0	107	183	11	0	21	1	2	64	2	1	1	1	0	3	1	1	1	1	1	1	15	NA	7.7	1
2	2	1	2	1	0	2	2	1	24	0	88	152	3	1	66	2	2	43	1	1	1	1	0	3	1	1	1	1	1	2	15	NA	5.2	1
2	5	2	1	0	0	6	1	2	2	0	95	178	26	0	1	1	2	53	1	2	1	2	0	3	2	2	1	2	1	1	4	NA	8.84	1
2	1	1	2	0	0	0	2	1	3	0	102	160	5	0	18	1	2	61	2	1	1	1	0	3	1	1	1	1	1	1	15	NA	6.13	1
2	2	1	2	0	0	2	2	1	48	0	86	167	5	1	8	2	2	57	1	2	1	2	0	3	1	1	1	1	2	2	15	NA	5.09	1
2	2	1	2	0	0	1	2	1	120	0	84	133	8	1	8	1	2	57	1	2	1	1	0	3.08	1	2	1	2	2	1	14	NA	5.78	1
2	2	1	2	0	0	1	2	1	5	0	88	201	4	0	15	2	2	83	2	2	1	1	0	3.1	1	1	1	1	1	1	15	5	5.43	1
2	0	1	2	0	0	0	2	1	168	0	91	142	0	1	25	1	1	61	2	2	1	2	0	3.2	1	1	1	1	1	1	15	4	5.59	1
2	3	1	2	0	0	3	2	1	2	0	96	187	3	1	23	2	2	68	2	2	1	1	0	3.2	1	1	1	1	1	1	15	5	5.8	1
2	3	1	2	0	0	3	2	1	3	1	126	207	1	1	16	1	2	64	2	2	1	1	0	3.2	1	1	1	1	2	2	15	5	9.53	1
2	6	2	1	1	0	6	1	2	2	1	102	185	10	1	3	1	2	67	2	1	1	1	0	3.2	1	1	1	1	1	1	8	6	6.8	1
2	1	1	2	0	0	1	2	1	5	0	119	232	2	0	10	1	1	76	2	1	1	1	0	3.3	1	1	1	1	1	2	14	4	NA	1
2	4	1	1	0	0	4	1	1	8	1	80	140	10	1	18	2	2	63	2	2	1	1	0	3.3	1	2	1	1	2	1	12	5	6.99	1
2	4	1	1	1	0	4	1	1	5	0	107	235	7	1	18	2	2	89	2	2	1	1	0	3.3	1	2	1	1	1	1	15	5	6.54	1
2	2	1	2	0	0	1	2	1	5	0	110	190	3	1	5	1	2	79	2	1	1	1	0	3.3	1	1	1	1	1	1	15	6	6.3	1
2	1	1	2	0	0	1	2	1	48	0	76	151	2	1	9	1	1	75	2	2	1	1	0	3.3	1	1	1	1	2	1	14	NA	3.96	1
2	3	1	2	0	0	2	2	1	2	0	100	150	6	1	13	2	2	78	2	2	1	1	0	3.4	1	1	1	1	1	1	15	5	5.64	1
2	1	1	2	1	0	1	2	1	2	0	107	219	0	1	7	2	2	64	2	2	1	1	0	3.4	2	1	2	1	2	1	15	NA	NA	1
2	2	1	2	0	0	1	2	1	12	0	110	150	7	1	11	1	2	62	2	2	1	2	0	3.45	1	1	1	1	2	1	15	5	6.91	1
2	2	1	2	0	0	1	2	1	1	1	95	160	6	1	34	1	2	70	2	2	1	1	0	3.45	1	1	1	1	1	1	15	5	8.3	1
2	1	1	2	0	0	1	2	1	5	0	95	184	3	1	11	2	2	52	1	2	1	1	0	3.46	1	1	1	2	1	2	15	5	NA	1
2	1	1	2	0	0	1	2	1	24	0	102	167	1	0	12	2	1	77	2	2	2	2	0	3.5	1	2	1	2	1	1	15	4	6.79	1
2	6	2	1	0	0	6	1	2	1	0	90	205	18	1	14	2	2	72	2	2	1	2	0	3.5	1	1	1	2	1	2	13	5	9.72	1
2	2	1	2	0	0	1	2	1	4	0	102	160	8	0	13	1	2	71	2	2	1	1	0	3.5	1	1	1	1	1	1	15	5	5.56	1
2	2	1	2	0	0	2	1	1	96	0	70	102	12	1	7	1	2	69	2	2	1	1	0	3.5	1	1	1	1	1	1	12	NA	2.69	1
2	1	1	2	0	0	0	2	1	72	0	80	175	4	1	8	1	2	71	2	2	1	1	0	3.5	1	2	1	1	2	2	15	NA	8.01	1
2	2	1	2	0	0	1	2	1	2	0	98	194	0	0	16	2	2	42	1	2	2	2	0	3.6	1	1	1	1	1	1	15	5	5.23	1
2	5	1	1	0	0	4	1	1	3	0	106	198	1	1	38	2	2	82	2	2	2	2	0	3.6	2	1	2	1	2	1	14	5	9.42	1
2	1	1	2	0	0	1	2	1	7	0	117	184	3	0	22	1	2	52	1	2	1	2	0	3.65	1	1	1	1	1	1	15	5	5.79	1
2	1	1	2	0	0	1	2	1	3	1	100	170	0	0	28	1	2	68	2	2	1	1	0	3.7	1	2	1	1	1	1	15	5	7.05	1
2	2	1	2	0	0	1	2	1	48	0	97	203	2	0	9	1	2	73	2	1	1	1	0	3.7	1	2	1	1	1	1	15	6	4.4	1
2	3	1	2	0	0	2	2	1	12	0	127	207	0	1	13	2	2	48	1	2	1	2	0	3.74	2	1	1	1	2	2	15	5	5.88	1
2	5	1	1	0	0	5	1	1	12	0	75	171	15	1	18	2	1	85	2	1	1	1	0	3.8	1	1	2	1	1	1	12	4	5.97	1
2	3	1	2	0	0	3	2	1	48	0	115	181	2	1	15	2	2	50	1	2	1	1	0	3.8	1	2	1	2	2	1	15	5	7.92	1
2	4	1	1	1	0	4	1	1	1	1	100	187	24	1	2	2	2	54	1	2	1	1	0	3.8	2	1	1	1	2	2	8	5	6.39	1
2	2	1	2	0	0	1	2	1	2	0	87	205	4	1	11	2	2	82	2	1	1	1	0	3.96	1	1	1	1	1	1	15	NA	8.34	1
2	0	1	2	0	0	0	2	1	136	0	87	130	0	0	12	1	1	44	1	1	1	1	0	4	1	1	1	1	1	1	15	1	3.98	2
2	1	1	2	0	0	1	2	1	48	0	94	147	0	1	9	2	1	63	2	1	1	1	0	4	1	1	1	2	1	1	15	4	8.43	1
2	1	1	2	0	0	0	2	1	2	0	86	156	6	0	12	1	1	60	2	2	1	1	0	4	1	2	1	1	1	1	15	4	4.24	1
2	1	1	2	0	0	1	2	1	1	1	132	208	2	1	4	2	2	37	1	2	1	2	0	4	1	1	1	1	1	1	15	5	10.63	1
2	2	1	2	0	0	1	2	1	4	0	101	181	11	1	18	1	2	67	2	2	1	2	0	4	1	1	1	1	2	2	13	5	4.45	1
2	1	1	2	0	0	0	2	1	2.5	1	87	189	3	1	23	1	2	46	1	2	1	1	0	4	2	1	1	1	2	2	15	5	6.77	2
2	1	1	2	0	0	1	2	1	12	0	137	207	8	1	26	2	2	41	1	2	1	2	0	4	1	1	1	1	2	2	13	5	6.63	1
2	3	1	2	0	0	3	2	1	2.5	0	85	148	9	1	16	1	2	70	2	2	1	2	0	4	1	2	1	1	1	1	14	5	4.89	1
2	1	1	2	0	0	0	2	1	48	0	100	170	0	0	NA	1	2	44	1	2	1	1	0	4	1	1	1	1	1	1	15	5	6.8	NA
2	3	1	2	0	0	2	2	1	4	0	92	178	9	1	27	1	2	71	2	2	1	1	0	4	1	1	1	1	1	1	15	5	6.7	1
2	1	1	2	0	0	1	2	1	4	0	90	145	5	1	17	1	2	49	1	2	1	2	0	4	2	1	1	1	1	1	14	5	6.17	1
2	1	1	2	0	0	1	2	1	24	1	70	130	1	1	15	1	2	69	2	2	1	1	0	4	1	1	1	1	1	1	15	5	NA	1
2	2	1	2	0	0	1	2	1	7	1	103	162	4	1	12	1	2	70	2	2	1	1	0	4	1	1	1	1	1	2	15	5	5.91	1
2	2	1	2	0	0	2	2	1	24	0	92	160	6	0	42	1	2	76	2	2	1	2	0	4	1	1	1	1	1	1	15	5	5.26	1
2	3	1	2	0	0	3	2	1	2	0	93	147	12	0	12	1	2	68	2	2	1	1	0	4	1	1	1	1	1	1	14	5	4.61	1
2	1	1	2	0	0	0	2	1	2	0	80	152	2	0	5	2	2	59	1	2	1	2	0	4	1	1	1	1	1	1	15	5	5.33	1
2	1	1	2	0	0	1	2	1	8	0	86	135	0	1	17	2	2	55	1	2	1	1	0	4	1	1	1	2	1	2	15	5	5.23	1
2	0	1	2	0	0	0	2	1	8	0	106	184	0	1	11	1	2	57	1	2	1	2	0	4	1	1	1	1	2	1	15	5	4.62	1
2	4	1	1	0	0	2	2	1	1	0	110	180	9	0	26	1	2	57	1	2	1	1	0	4	1	1	1	1	1	1	11	5	9.19	1
2	4	1	1	0	0	4	1	1	73	0	81	139	15	1	NA	2	2	73	2	2	1	1	0	4	2	1	1	1	1	1	12	5	NA	1
2	5	1	1	0	0	6	1	2	1	1	84	154	40	0	14	2	2	77	2	1	1	1	0	4	1	1	1	1	1	1	5	6	7.3	1
2	1	1	2	0	0	1	2	1	72	0	90	140	0	1	8	2	2	45	1	1	1	1	0	4	1	1	1	1	1	1	15	6	7	1
2	4	1	1	1	0	4	1	1	24	1	100	170	13	1	20	1	2	80	2	1	1	1	0	4	1	1	1	1	1	1	15	6	NA	1
2	3	1	2	0	0	3	2	1	1	0	111	200	8	0	15	1	2	64	2	1	1	1	0	4	1	1	1	1	1	1	14	6	5.22	1
[truncated: 1,262 more rows]
